# Supplementary material for: Mapping the Complex Transcriptional Landscape of the Phytopathogenic Bacterium Dickeya dadantii
Source: mBio. 2022 May 2;13(3):e00524-22. doi: 10.1128/mbio.00524-22 (PMC9239193; doi:10.1128/mbio.00524-22)
Supplement: TABLE S2 [file mbio.00524-22-st002.xlsx]

## Sheet: Supplementary Table S2A
Supplementary Table S2A. Putative TSSs identified by differential RNA-seq (TEX treatment) under a wide range of environmental conditions.
score: read increase in the +TEX library
position	strand	type	score
500	-	primary	1991
512	-	secondary	29
535	-	secondary	18
4145	-	internal	21
4165	+	antisense	298
4170	-	primary	11
4269	+	secondary	41
4313	-	secondary	39
4365	+	secondary	79
4410	+	primary	26
4423	-	orphan	76
4436	+	internal	13
6383	+	antisense	17
6662	+	primary	22
9603	+	internal	41
9632	+	internal	12
12691	+	antisense	3741
12977	+	antisense	38
14554	+	antisense	453
14561	+	antisense	107
14566	+	antisense	27
14569	+	antisense	27
14605	+	antisense	3986
14725	+	antisense	156
14735	+	antisense	27
14812	-	orphan	13
17790	+	antisense	16
17810	+	antisense	72
19366	+	secondary	1559
19441	+	primary	20
19489	+	internal	17
20767	+	secondary	34
20771	+	secondary	33
20777	+	secondary	12
20782	+	primary	31
21533	-	antisense	17
21762	+	secondary	114
21789	+	primary	18
24636	+	antisense	20
24698	+	antisense	11
24732	+	antisense	21
24825	+	antisense	31
24841	+	antisense	11
24887	+	antisense	146
25729	+	secondary	18
25766	-	primary	125
25905	+	primary	75
26568	+	primary	861
28164	-	antisense	11
28263	-	antisense	4549
28290	-	antisense	53
28309	-	orphan	21
28312	+	antisense	38
28344	+	antisense	44
30892	-	primary	16
30902	+	antisense	43
30941	+	antisense	81
30946	+	antisense	52
30961	-	secondary	12
30983	-	secondary	75
31015	-	secondary	25
31026	-	secondary	41
31034	-	secondary	19
31051	-	secondary	392
32480	+	antisense	45
32502	-	primary	17
32520	-	secondary	598
32540	+	antisense	334
32545	-	secondary	1582
32824	+	secondary	916
32836	+	secondary	86
32847	+	primary	91
32863	+	internal	32
34827	+	secondary	70
34873	+	primary	735
35968	+	primary	20
36005	+	internal	29
38764	-	primary	34
38807	-	secondary	28
38847	-	secondary	91
40302	-	primary	13
40396	+	antisense	16
45343	-	primary	12
45364	-	primary	29
45647	-	primary	30
45663	-	secondary	49
45674	-	secondary	79
45678	+	antisense	41
45694	+	antisense	14
46313	-	internal	32
46336	-	primary	12
46374	-	secondary	40
46395	+	secondary	13
46590	+	primary	16
46642	+	internal	83
48550	+	primary	58
50491	+	antisense	53
50508	+	antisense	218
53189	+	antisense	51
53236	-	primary	149
53339	+	secondary	31
53352	+	secondary	30
53419	+	primary	127
53457	+	internal	33
55650	+	primary	340
58285	-	internal	24
58326	-	primary	26
58458	+	primary	48
59508	+	primary	136
65500	+	antisense	42
67520	-	primary	32
67538	+	antisense	18
67704	+	antisense	32
68247	+	primary	54
68606	+	antisense	12
68643	+	antisense	97
68951	-	orphan	14
70167	-	primary	22
70242	+	internal	119
75744	+	primary	28
78303	-	primary	294
79596	-	primary	565
79828	+	primary	67
79852	-	orphan	72
79875	+	internal	182
81842	-	primary	32
81901	-	secondary	51
81912	-	secondary	14
82018	-	secondary	2050
82026	-	secondary	172
82419	+	secondary	13
82431	+	secondary	20
82440	+	primary	11
82469	+	internal	27
85099	-	primary	40
85121	+	secondary	28
85204	+	secondary	141
85214	+	primary	34
86188	+	antisense	46
86241	-	antisense	65
86314	-	orphan	45
86321	-	orphan	100
86324	+	antisense	12
87610	-	primary	215
87708	-	secondary	11
87728	-	secondary	11
87746	+	secondary	36
87753	+	primary	216
88566	+	antisense	20853
88574	+	antisense	77
88618	+	antisense	12
88624	-	antisense	12
88638	+	antisense	28
88689	+	antisense	17
88704	+	antisense	24
90238	+	antisense	346
90256	-	primary	18
90396	-	secondary	44
90413	+	primary	276
90414	-	secondary	16
90427	-	secondary	48
90458	-	orphan	16
90471	-	orphan	2419
93801	-	antisense	90
93820	+	internal	28
97546	+	primary	240
99043	+	primary	90
99075	+	internal	34
100436	-	internal	13
100443	+	antisense	19
100457	+	antisense	168
100494	-	primary	11
100512	-	secondary	963
100537	-	secondary	17
100539	-	secondary	270
100540	+	secondary	20
100546	-	secondary	57
100570	-	secondary	17
100644	+	secondary	44542
100655	+	secondary	53
100660	+	secondary	26
100681	+	secondary	11
100687	+	secondary	28
100694	+	secondary	44
100712	+	secondary	25
100720	+	secondary	219
100730	+	secondary	25
100742	+	primary	41
100748	+	internal	12
100752	+	internal	22
101158	+	secondary	21
101163	+	secondary	15
101213	+	secondary	42
101264	+	secondary	26
101277	+	secondary	14
101285	+	secondary	18
101288	+	secondary	17
101290	+	secondary	14
101304	+	primary	30
101311	+	internal	19
101327	+	internal	238
101833	-	antisense	34
101844	-	antisense	40
103854	+	secondary	39
103975	+	secondary	219
103978	+	primary	15
105639	+	internal	11
106454	+	antisense	23
108248	+	antisense	42
108320	+	antisense	3181
108674	+	antisense	19
108680	+	antisense	91
108730	+	antisense	22
108757	+	antisense	609
108872	+	primary	72
109069	-	orphan	13
110730	-	antisense	22
110736	+	primary	769
116263	+	antisense	71
119049	-	primary	11
119081	+	primary	33
120289	+	antisense	404
121173	+	internal	1196
122059	-	antisense	37
131076	+	internal	346
132223	+	secondary	1444
132260	-	antisense	437
132404	+	primary	571
133807	-	antisense	11
133846	+	secondary	44
133916	+	secondary	709
133977	+	secondary	87
133989	-	antisense	30
133992	+	primary	13
135500	+	antisense	21
135546	-	antisense	14
135686	+	antisense	35
137956	-	primary	12
138027	+	antisense	24
138206	+	antisense	231
140616	-	primary	207
140645	-	secondary	17
140740	+	primary	20
142031	+	antisense	32
142053	+	antisense	13
142641	-	primary	12
142660	-	secondary	11
142666	-	secondary	18
142692	-	secondary	99
142708	-	secondary	14
143574	+	antisense	58
143709	-	primary	40
143774	-	orphan	32
143806	-	orphan	154
143852	-	orphan	128
143871	+	secondary	17
144076	+	primary	29
144409	-	antisense	58
145166	-	primary	103
145279	+	primary	25
146600	-	internal	20
146623	+	antisense	27
146644	+	antisense	39
146670	-	primary	13
146688	+	secondary	34
146716	-	secondary	11
146878	+	secondary	21
146900	+	primary	53
146925	-	orphan	143
148292	+	internal	49
148949	+	internal	18
149952	+	antisense	3172
150086	+	secondary	48
150114	+	secondary	262
150181	+	primary	22
151990	+	secondary	356
152023	+	secondary	26
152034	-	orphan	133
152052	+	secondary	31
152073	+	primary	15
152096	+	internal	48
153257	-	antisense	13
156255	+	internal	41
157017	+	internal	22
160419	-	orphan	23
160618	-	orphan	55
160628	+	primary	48
161680	+	antisense	26
163485	-	primary	317
163590	+	antisense	49
163761	+	antisense	73
165789	+	antisense	20
165831	-	orphan	7831
166019	+	antisense	49
168116	+	antisense	232
168139	+	antisense	13
168157	+	antisense	100
170326	-	orphan	11
170447	+	antisense	18
174329	+	internal	289
174332	+	internal	12
176155	+	secondary	116
176190	+	primary	11
177337	-	antisense	37
177635	+	secondary	23
177655	+	secondary	28
177684	-	primary	71
177799	+	primary	14
177833	+	internal	23
177865	-	secondary	32
181956	-	primary	19
182056	-	secondary	22
183512	-	internal	34
184220	-	internal	238
184225	-	internal	13
184229	-	internal	23
184240	-	primary	32
184243	-	secondary	11
184253	-	secondary	964
184293	-	secondary	759
184351	+	secondary	78
184358	-	secondary	61
184378	+	secondary	18
184394	+	secondary	33
184401	-	secondary	2578
184409	-	secondary	17
184417	+	secondary	31
184436	+	primary	68
185016	+	antisense	32
185019	+	antisense	21
185027	+	antisense	172
185052	+	antisense	629
185072	-	antisense	13
185091	-	antisense	106
185955	+	primary	109
191620	+	primary	60
193088	+	internal	52
194083	+	primary	85
194137	+	internal	24
194620	+	secondary	17
194708	+	primary	186
195638	+	secondary	42
195746	+	secondary	402
195802	+	secondary	140
195806	+	secondary	114
195821	+	secondary	20
195851	+	secondary	13
195868	+	primary	249
197032	+	secondary	25
197088	-	antisense	11
197105	+	primary	40
200776	+	antisense	16
200811	+	antisense	16
201602	-	internal	280
201608	-	internal	11
201610	-	internal	20
201639	-	primary	37
201650	-	secondary	87
201681	-	secondary	605
201689	-	secondary	12
201691	-	secondary	21
201698	-	secondary	412
201717	+	antisense	16
201723	+	antisense	68
202476	+	secondary	211
202482	+	primary	19
203673	-	internal	46
203691	-	primary	20
203719	-	secondary	56
203728	-	secondary	20
203741	-	secondary	15040
204847	-	primary	37
206471	+	antisense	16
207332	+	antisense	15
207456	-	primary	171
207825	+	secondary	19
207876	+	primary	12
207920	+	internal	14
208704	-	internal	62
208714	-	primary	15
208733	-	secondary	16
208740	-	secondary	282
208789	+	antisense	69
209800	+	antisense	27
209814	+	antisense	12
209938	-	primary	14
211262	-	internal	15
211807	-	internal	12
211837	-	primary	50
211868	-	secondary	641
211890	-	secondary	34
212817	-	internal	12
212829	+	antisense	13
212842	-	primary	12
212862	-	secondary	251
213968	-	primary	26
213990	-	secondary	11
214002	+	antisense	42
214112	+	antisense	12
214229	-	orphan	301
214249	-	orphan	79
214271	-	orphan	78
214300	+	antisense	17
216588	-	primary	12
216765	+	secondary	20708
216772	+	secondary	12
216792	+	secondary	29
216808	+	secondary	55
216823	-	secondary	236
216858	+	primary	11
217502	+	secondary	60
217533	+	secondary	24
217564	-	primary	1243
217572	-	secondary	18
217576	+	secondary	13
217589	-	secondary	59
217603	-	secondary	20
217666	+	secondary	124
217679	+	primary	20
218863	+	primary	31
218869	+	internal	29
218880	+	internal	95
221424	+	secondary	157
221581	+	secondary	29683
221589	+	secondary	18
221591	+	secondary	17
221597	+	secondary	15
221599	+	secondary	11
221609	+	secondary	48
221614	+	secondary	48
221616	+	secondary	17
221621	+	secondary	12
221629	+	primary	165
221656	+	internal	30
222570	+	antisense	48
223393	+	secondary	13
223412	+	secondary	183
223457	+	secondary	20
223459	-	primary	59
223472	-	secondary	12
223475	-	secondary	14
223479	-	secondary	14
223492	-	secondary	12
223516	-	secondary	784
223578	+	secondary	1131
223591	+	secondary	16
223602	+	secondary	20
223617	+	primary	17
223639	+	internal	12
223652	-	secondary	15
224589	+	antisense	13
226017	-	internal	20
226062	-	primary	131
226088	+	secondary	20
226135	-	secondary	162
226174	+	secondary	18
226180	+	secondary	11
226188	+	secondary	36
226197	+	secondary	429
226203	+	secondary	18
226205	+	primary	28
228421	-	primary	13
228452	+	antisense	14
228533	+	antisense	497
228569	-	secondary	19
228581	-	secondary	16
228591	-	secondary	7093
231546	+	antisense	3119
231552	+	antisense	18
231642	+	antisense	876
231822	+	antisense	28
233361	+	antisense	25
233398	+	antisense	460
233404	+	antisense	76
233440	+	antisense	13
233449	+	antisense	3876
233456	+	antisense	19
233569	+	antisense	156
233579	+	antisense	20
233594	+	antisense	19
236636	+	antisense	51
236657	+	antisense	103
236904	+	secondary	30
236939	+	secondary	23
237078	-	orphan	87
237094	+	primary	26
240196	-	primary	46
240214	-	secondary	163
240295	+	antisense	22
240851	+	antisense	64
241017	+	antisense	12
241157	+	antisense	49
241325	+	antisense	107
241392	-	orphan	15
241575	+	antisense	47
241604	+	antisense	90
241638	+	antisense	16
241641	-	orphan	34
241647	-	orphan	170
241658	+	antisense	13
241675	+	antisense	1362
241691	+	antisense	57
241710	+	antisense	481
241802	+	secondary	11
241886	+	secondary	53
241890	+	secondary	14
241895	+	secondary	51
241899	+	secondary	33
241906	+	secondary	174
241911	+	secondary	11
241914	+	secondary	12
241928	+	secondary	74
241937	+	secondary	502
241955	+	secondary	1374
241968	+	secondary	29
241973	+	primary	25
241988	+	internal	13
241991	+	internal	24
243243	+	secondary	14
243273	+	secondary	453
243287	+	secondary	28
243321	+	secondary	18
243364	+	secondary	21
243378	+	secondary	58
243388	+	primary	22
243400	+	internal	60
243412	+	internal	20
243787	+	internal	53
244385	+	secondary	29008
244440	-	antisense	427
244444	+	primary	1151
244473	+	internal	105
244485	+	internal	17
245611	+	antisense	128
245619	+	antisense	20
245636	+	antisense	138
245667	+	antisense	7836
245690	+	antisense	171
245708	+	secondary	624
245728	+	secondary	384
245763	-	antisense	15
245766	+	secondary	734
245772	-	antisense	1489
245794	+	secondary	303
245821	+	secondary	482
245857	+	secondary	382
245865	-	orphan	14
245898	+	secondary	1406
245903	-	orphan	114
245927	+	secondary	44
245933	+	secondary	68
245938	+	secondary	12
245943	-	orphan	17
245945	+	primary	155
246432	+	primary	1522
246913	+	antisense	22
246929	+	antisense	278
246948	+	antisense	54
246959	+	secondary	45
247027	-	antisense	147
247038	+	secondary	109
247115	+	secondary	633
247139	+	secondary	15
247152	+	secondary	203
247177	-	orphan	114
247183	+	secondary	24
247193	+	secondary	25
247203	+	primary	15
247216	+	internal	51
247223	+	internal	14
251241	+	secondary	100
251309	+	secondary	127
251319	+	secondary	22
251327	+	secondary	29
251329	+	secondary	22
251335	+	primary	25
251343	+	internal	11
251351	+	internal	32
251355	+	internal	21
255637	+	secondary	72
255684	+	primary	267
255755	+	internal	15
256008	+	secondary	30
256019	+	primary	152
257122	+	internal	32
257421	+	antisense	577
257600	+	antisense	42
257767	+	antisense	254
261716	+	secondary	282
261831	+	primary	123
264016	+	antisense	29
269782	+	antisense	15
269808	-	primary	12
269848	+	antisense	1743
269854	+	antisense	13
269855	-	secondary	30
269872	-	secondary	42
269909	-	orphan	28514
270422	+	secondary	31
270436	-	primary	132
270444	+	secondary	11
270453	+	secondary	11
270468	+	primary	29
271286	+	secondary	20
271298	+	primary	20
272405	+	internal	13
273105	+	secondary	17
273142	+	primary	57
273770	+	secondary	47
273802	+	secondary	623
273811	+	secondary	31
273823	+	secondary	32
273840	+	secondary	13251
273852	+	secondary	16
273855	+	secondary	30
273863	+	secondary	154
273875	+	secondary	14
273879	+	secondary	23
273884	+	secondary	20
273901	+	secondary	311
273913	+	secondary	19
273923	+	primary	106
273940	+	internal	12
273947	+	internal	15
274220	+	internal	28
274229	+	internal	85
274959	+	antisense	272
274966	+	antisense	139
277915	+	antisense	42
277952	-	primary	15
277969	-	secondary	25
278040	-	secondary	21
278221	+	antisense	4101
278226	+	antisense	23
278299	-	orphan	11
278318	+	antisense	75
278506	+	antisense	135
280046	+	antisense	28
280090	+	antisense	1908
280128	+	antisense	29
280199	+	antisense	61
280206	+	antisense	38
280213	+	antisense	25
280224	+	antisense	57
280234	+	antisense	14
280248	+	antisense	22
280263	+	antisense	12
280302	+	antisense	762
280389	+	antisense	16
280407	+	antisense	80
280423	+	antisense	37
283459	+	antisense	36
283467	+	antisense	11
283480	+	antisense	133
283689	+	antisense	11
288423	+	antisense	38
288428	+	antisense	62
288434	+	antisense	18
288501	-	primary	420
289403	-	primary	297
290167	-	primary	18
290190	-	secondary	25
290989	-	primary	17
290999	-	secondary	41
291007	-	secondary	14
291066	-	secondary	52
291073	+	secondary	15
291082	+	primary	60
292407	-	antisense	28
292505	+	primary	55
292513	-	antisense	14
294406	-	primary	28
294505	+	secondary	13
294599	+	primary	79
295306	+	primary	20
296668	+	primary	773
302046	+	primary	20
308651	-	internal	14
308665	-	internal	30
308674	-	primary	29
308697	+	antisense	38
308701	-	secondary	1213
309920	-	primary	17
311375	-	internal	19
311618	+	antisense	24
311672	-	primary	26
313130	-	internal	26
313586	-	primary	31
313603	+	antisense	105
314101	-	primary	263
314125	-	secondary	12
314175	-	secondary	1491
314185	-	secondary	89
316007	+	antisense	11
316075	+	antisense	20
316097	+	antisense	17
317232	-	primary	72
317255	+	secondary	169
317271	+	secondary	115
317287	-	secondary	41
317293	+	primary	31
319308	+	antisense	34
319329	+	antisense	734
319465	-	antisense	29
319507	+	secondary	44
319560	-	orphan	34
319566	+	secondary	48
319579	+	secondary	16
319600	+	secondary	11
319605	+	primary	20
319623	+	internal	29
320671	+	primary	23
322414	+	internal	11
324461	+	secondary	34
324511	+	secondary	12
324526	+	secondary	14
324542	+	primary	13
324560	+	internal	12
328431	+	primary	15
328464	+	internal	13
330908	-	internal	64
330924	+	antisense	15
330982	-	primary	269
331000	+	antisense	246
332442	+	internal	40
335079	-	primary	18
335702	+	antisense	2590
335761	-	antisense	13
335904	-	orphan	29
335931	-	orphan	41
336014	-	orphan	17
336027	-	orphan	19
336665	-	primary	161
336674	+	secondary	1269
336735	-	secondary	11
336741	+	secondary	11
336760	+	primary	11
336795	+	internal	102
336802	-	secondary	11
338618	-	primary	13
338624	-	secondary	17
338655	-	secondary	128
339953	-	primary	17
339971	-	secondary	64
340037	-	secondary	238
340540	-	primary	20
340597	-	secondary	59
340624	-	secondary	16
340902	-	internal	59
340911	-	internal	30
340920	+	antisense	71
340940	-	primary	485
342407	-	primary	16
342421	-	secondary	45
344274	-	internal	19
346895	-	primary	30
346914	+	secondary	179
346970	-	secondary	58
346975	-	secondary	75
347052	+	secondary	161
347062	-	secondary	36
347066	+	secondary	4335
347156	+	primary	29
347168	+	internal	40
347973	+	primary	18
347979	+	internal	13
347990	+	internal	111
350053	+	internal	14
350063	+	internal	23
350448	-	antisense	37
350451	+	secondary	141
350460	+	primary	14
350805	+	internal	22
354621	-	internal	11
354640	-	primary	24
354654	-	secondary	17
354667	-	secondary	504
354699	+	antisense	15
354703	-	secondary	42
355077	-	internal	19
355264	-	primary	105
355282	-	secondary	63
355291	-	secondary	14
355311	-	secondary	146
355323	-	secondary	14
355331	-	secondary	281
355340	+	secondary	288
355361	+	primary	286
355442	-	secondary	186
356631	+	antisense	75
356652	+	antisense	20
356662	+	antisense	37
357431	+	antisense	15
357589	-	primary	24
358017	+	secondary	50
358022	+	secondary	56
358027	+	secondary	24
358030	+	secondary	39
358035	+	primary	20
358039	+	internal	21
358044	+	internal	58
358047	+	internal	27
358050	+	internal	15
358053	+	internal	18
358471	+	secondary	19
358476	+	primary	19
358482	+	internal	385
358497	+	internal	390
359072	+	primary	483
361126	+	secondary	10604
361144	+	secondary	17
361145	-	antisense	13
361148	+	secondary	26
361153	+	secondary	17
361160	+	secondary	17
361165	+	secondary	15
361178	+	secondary	15
361186	-	antisense	81
361187	+	secondary	58
361209	+	secondary	24
361211	+	secondary	19
361213	-	antisense	11
361227	+	secondary	15
361243	+	secondary	88
361255	+	primary	43
361284	+	internal	27
361292	+	internal	109
361926	+	internal	12
361931	+	internal	81
361936	+	internal	11
364439	-	internal	312
368904	-	internal	199
368909	-	internal	60
368932	-	primary	13
368944	-	secondary	17
368954	-	secondary	210
369016	-	secondary	14
369022	-	secondary	25
369027	-	secondary	21
369037	-	secondary	12
369045	-	secondary	48
369059	-	secondary	41
369094	-	secondary	105
369102	-	secondary	12
369106	-	secondary	38
369108	-	secondary	20
369111	-	secondary	16
369113	-	secondary	27
369116	-	secondary	35
369118	-	secondary	31
369125	-	secondary	2803
369129	-	secondary	22
369131	-	secondary	12
369137	-	secondary	13
369147	-	secondary	59
370641	+	secondary	329
370657	+	primary	116
373119	-	antisense	10488
373154	-	antisense	71
373161	-	antisense	1448
373172	-	antisense	149
379572	+	primary	48
379770	-	primary	27
379913	-	secondary	856
379927	-	secondary	11
379950	-	secondary	189
380717	+	antisense	442005
383186	+	antisense	14
385208	+	antisense	43
385229	-	primary	15
385249	-	secondary	71
385267	-	secondary	973
385286	+	antisense	62
385337	+	antisense	20
386856	-	primary	32
386918	+	antisense	12
386952	+	antisense	118
386976	+	secondary	21
387051	-	orphan	12
387069	+	primary	42
387109	-	orphan	2606
388271	+	secondary	36
388284	+	secondary	286
388292	+	secondary	11
388344	+	primary	12
388484	+	internal	90
389999	-	antisense	249
390045	-	antisense	219
392876	+	antisense	17
392903	+	antisense	124
393524	-	primary	12
393691	+	primary	12
393779	+	internal	18
393788	+	internal	11
396055	+	secondary	17
396070	+	secondary	66
396105	+	secondary	17
396268	+	primary	434
396302	+	internal	12
397124	+	internal	36
398577	-	antisense	27
398586	-	antisense	76
399463	+	antisense	19
399592	-	primary	86
401081	-	orphan	206
401112	-	orphan	257
401235	+	primary	391
401272	+	internal	14
402925	-	primary	30
402955	+	antisense	24
402991	-	secondary	256
403038	-	secondary	236
404304	-	primary	33
404324	-	secondary	37
404338	-	secondary	579
404523	+	secondary	76
404531	+	secondary	20
404535	+	secondary	33
404556	+	primary	31
405510	+	internal	12
405517	+	internal	145
405525	+	internal	45
406731	+	antisense	33
407871	+	antisense	12
407896	-	primary	175
410726	-	primary	18
412447	-	primary	472
413490	-	internal	34
413493	-	internal	41
413502	-	primary	17
413518	-	secondary	46
413530	-	secondary	60
413587	-	secondary	13
413881	+	antisense	584
414013	+	antisense	30
414085	+	secondary	11
414126	+	primary	41
416207	+	internal	15
417196	-	internal	479
419564	-	primary	21
419575	-	secondary	18
419639	+	secondary	14
419819	+	primary	71
422398	+	primary	26
423449	+	internal	18
425916	-	antisense	21
426325	+	primary	12
428152	+	internal	30
430980	-	antisense	13
431389	-	internal	22
431414	-	primary	15
431429	-	secondary	252
432980	-	primary	24
433997	+	primary	35
435518	-	antisense	11
436612	-	primary	29
436709	+	primary	26
436750	+	internal	26
436765	-	secondary	144
439429	+	primary	105
443859	-	primary	22
443868	-	secondary	12
446745	+	antisense	220
447220	-	primary	65
448830	-	primary	16
448871	+	secondary	35
448892	-	secondary	119
448911	+	secondary	116
448926	+	secondary	1475
448958	-	secondary	47
448985	-	secondary	107
448996	-	secondary	20
449001	-	secondary	310
449015	+	secondary	12
449017	-	secondary	73
449041	-	secondary	15
449057	-	secondary	79
449083	+	primary	17
449106	+	internal	34
449114	+	internal	37
451630	+	antisense	711
451663	+	antisense	19
451932	-	orphan	28
457228	+	antisense	167
457557	+	antisense	3856
457646	+	antisense	17
457661	+	antisense	19
457668	+	antisense	13
457693	+	antisense	40
457708	+	antisense	18
457719	-	orphan	78
457900	+	antisense	104
457927	+	antisense	45
462368	+	antisense	13
463028	-	antisense	35
464024	-	internal	46
464311	-	primary	23
464336	-	secondary	139
464756	+	antisense	45
464777	-	orphan	11
465944	+	antisense	93
465997	-	primary	11
466016	-	secondary	44
466024	-	secondary	542
466165	+	antisense	11
466769	-	primary	40
467298	-	antisense	27
468528	+	secondary	20
468706	+	primary	57
472919	+	secondary	41
472989	+	primary	18
475830	-	primary	92
475858	+	primary	19
475864	-	secondary	204
479015	-	primary	11
479040	+	antisense	62
479892	-	primary	17
492350	-	primary	60
492797	-	orphan	21
499765	+	antisense	37
502490	+	antisense	22
502511	+	antisense	165
502547	+	antisense	27
502632	+	secondary	150
502848	+	primary	11
505218	-	primary	74
505960	-	primary	2143
507710	-	primary	231
507821	+	secondary	200
507830	+	secondary	36
507878	+	secondary	167
507895	+	primary	13
508620	+	secondary	15
508636	+	secondary	17
508648	+	secondary	11
508696	+	secondary	15
508719	+	secondary	154
508724	+	secondary	14
508728	+	primary	66
508749	+	internal	11
511252	-	primary	16
511503	+	antisense	37
511659	+	antisense	15
512157	+	antisense	75
516098	+	secondary	67
516227	+	secondary	34
516258	+	secondary	79
516266	+	secondary	143
516290	+	primary	42
518418	-	internal	18
519207	-	internal	12
521276	-	internal	22
523146	-	internal	16
524759	-	internal	11
524765	-	internal	13
524781	-	primary	15
524795	-	secondary	61
524804	-	secondary	24
524813	-	secondary	364
525494	-	internal	19
525524	-	primary	58
525581	-	secondary	13
525586	-	secondary	225
525843	+	antisense	22
525925	+	antisense	26
527542	-	antisense	38
527554	-	antisense	34
527580	-	antisense	18
527604	+	primary	15
527616	-	antisense	29
527646	-	antisense	19
527656	-	antisense	64
527658	-	antisense	14
527663	-	antisense	20839
529546	-	internal	100
532740	-	primary	36
532758	+	antisense	1164
532843	+	secondary	30
532908	+	secondary	50
532917	+	secondary	22
532949	+	secondary	31
532964	+	secondary	4365
533007	+	secondary	12
533041	+	primary	19
533374	+	antisense	12
533433	+	antisense	19
533445	+	secondary	2661
533457	+	secondary	2912
533467	+	secondary	8252
533685	+	primary	15
537103	-	primary	14
538149	-	primary	125
538157	-	secondary	11
538185	-	secondary	31
538197	+	primary	313
539730	-	primary	86
540729	-	primary	15
540739	+	antisense	15
540744	-	secondary	88
540809	+	antisense	1565
540852	+	antisense	23
540888	+	antisense	235
540920	+	secondary	55
540954	+	secondary	104
540957	+	secondary	11
541053	+	primary	12
541164	+	internal	20
542909	+	secondary	2245
542933	+	secondary	34
542945	+	secondary	15
542980	+	secondary	12
542995	+	secondary	15
543004	+	secondary	75
543014	+	secondary	19
543055	+	primary	11
543740	+	secondary	29
543817	-	antisense	21
543831	+	primary	51
545277	+	antisense	12
545296	-	antisense	46
545317	+	secondary	32
545328	-	antisense	35
545345	+	secondary	109
545357	+	primary	120
547146	-	antisense	19
547358	-	orphan	18
550145	-	primary	366
550184	-	secondary	85
550189	-	secondary	31
550201	-	secondary	35
550229	-	secondary	20
550270	+	antisense	16
550271	-	secondary	57
550282	-	secondary	87
550319	-	secondary	57
550329	-	secondary	11732
550727	+	primary	11
553415	-	primary	14
553457	-	secondary	187
553613	+	primary	136
554460	+	internal	193
554467	+	internal	26
556554	+	internal	1138
557168	-	antisense	68
558780	+	antisense	12
558784	+	antisense	21
558805	+	antisense	21
558832	+	antisense	468
558847	+	antisense	23
559729	-	primary	23
559878	-	secondary	256
564384	+	primary	823
564433	+	internal	12
566137	+	primary	12
567722	+	primary	181
569180	+	internal	19
581630	+	primary	43
581997	+	primary	13
582572	+	secondary	132
582685	+	primary	93
586141	+	antisense	32
586517	+	antisense	17
587062	+	secondary	11
587227	+	secondary	127
587232	+	primary	45
587265	+	internal	12
588396	-	orphan	101
588403	+	antisense	20
588414	-	orphan	33
588438	-	orphan	151
588443	-	orphan	24
588465	-	orphan	106
588474	-	orphan	89
588477	-	orphan	24
588480	-	orphan	49
588483	-	orphan	16
588488	+	antisense	20
588495	-	orphan	34
588509	-	orphan	233
588520	-	orphan	259704
594199	-	primary	37
594761	-	primary	5880
594762	+	antisense	22
594982	-	orphan	15
595049	-	orphan	18
596368	+	antisense	21
597362	-	primary	122
597379	-	secondary	21
597402	+	antisense	31
597419	-	secondary	33
599548	-	primary	137
600923	-	internal	26
601068	+	antisense	1920
602585	-	primary	15
602602	+	antisense	19
602651	-	secondary	7821
602675	+	antisense	21
602736	+	antisense	37
602777	-	secondary	97
602826	+	secondary	1870
602850	-	orphan	401
602855	+	secondary	17
602861	-	orphan	21
602876	+	secondary	62
602931	+	secondary	12
602937	+	secondary	16
602977	+	secondary	11
602984	+	primary	27
603007	+	internal	17
603014	+	internal	25
603609	+	secondary	22
603641	+	secondary	55
603648	+	secondary	92
603655	+	secondary	16
603660	+	secondary	22
603666	+	secondary	30
603675	+	secondary	238
603691	+	secondary	1108
603709	+	primary	133
604027	+	primary	347
604083	+	internal	48
605728	+	antisense	36
605947	-	antisense	43
605976	+	secondary	6315
605992	-	orphan	32
606006	+	secondary	23
606015	+	primary	22
606040	+	internal	33
606553	+	secondary	13
606564	+	primary	11
610031	-	primary	205
610250	-	secondary	172
610581	+	secondary	146
610592	+	primary	26
610623	+	internal	21
611227	+	antisense	12
611274	+	antisense	34
611290	+	antisense	13
611299	+	antisense	213
611346	+	antisense	13
611369	+	antisense	14
611437	+	antisense	18
611499	+	antisense	52
611520	+	antisense	17
612101	-	primary	38
612971	+	secondary	60
613012	-	internal	12
613105	+	primary	74
613240	-	primary	138
614098	+	antisense	248
615894	+	antisense	16
616209	-	internal	20
616632	-	internal	59
616915	-	internal	119
616946	-	primary	67
616966	-	secondary	455
618330	-	primary	1858
618403	-	secondary	12
618713	-	orphan	32
618744	-	orphan	102
619759	+	antisense	71
619767	+	antisense	43
619895	-	primary	11
619910	-	secondary	89
619962	-	orphan	13
620001	-	orphan	579
621603	-	orphan	29
621620	+	secondary	42
621687	+	secondary	113
621809	+	secondary	325
621823	+	primary	12
623292	+	antisense	142
623318	+	antisense	32
623407	+	primary	47
623580	+	internal	23
626612	+	primary	35
628197	-	internal	80
628208	-	internal	46
628282	-	primary	11
628366	+	antisense	100
628418	+	secondary	13
628439	-	secondary	38
628448	-	secondary	4085
628473	+	primary	137
629893	+	primary	178
630456	+	primary	50
630544	+	internal	14
631493	+	antisense	63
631544	+	antisense	21
632050	+	primary	524
632081	+	internal	17
635628	-	antisense	11
637284	+	secondary	99
637310	-	antisense	61
637322	+	primary	23
637971	-	antisense	22
637974	+	primary	212
639116	+	antisense	36
641129	+	internal	36
647025	-	primary	141
650145	+	internal	17
651401	-	orphan	188
651448	+	antisense	12
653498	-	primary	38
653509	-	secondary	24
653518	-	secondary	24
653528	+	antisense	23
653548	-	secondary	16
653569	-	secondary	16
653605	-	secondary	95
653618	-	secondary	145
653646	-	secondary	23
653651	-	secondary	12
655415	-	primary	27
655481	-	secondary	22
655494	-	secondary	21
655732	-	internal	29
655769	-	primary	248
655778	-	secondary	12
655786	-	secondary	33
655800	-	secondary	35
655809	-	secondary	1238
655896	-	secondary	2696
655918	+	primary	575
657520	-	internal	38
657544	-	primary	22
657556	-	secondary	72
657727	+	antisense	6376
657736	+	antisense	14
657762	+	antisense	1286
657764	-	secondary	19
657783	-	orphan	710
657794	+	secondary	11
657823	+	secondary	23
657829	+	secondary	25
657863	+	secondary	639
657893	+	secondary	28
657904	+	secondary	21
657945	-	orphan	33
657965	+	secondary	18
657974	+	secondary	19
657977	+	secondary	11
657985	+	secondary	12
657987	+	secondary	12
657990	+	secondary	89
657993	+	secondary	23
657995	+	secondary	29
657999	+	secondary	24
658005	+	secondary	56
658010	+	secondary	69
658014	+	primary	14
658025	+	internal	1028
659365	+	secondary	48
659446	+	secondary	194
659459	+	secondary	31
659474	+	primary	21
659514	+	internal	16
660043	+	primary	12
660118	+	internal	14
661462	+	antisense	17
661530	-	primary	41
661618	+	secondary	45
661664	+	secondary	928
661689	+	secondary	218
661703	+	secondary	31
661706	+	secondary	20
661710	+	primary	41
661719	+	internal	207
661729	+	internal	59
661735	+	internal	300
662030	+	primary	113
662313	+	secondary	12
662337	+	primary	27
663454	+	secondary	37
663491	+	secondary	174
663646	+	primary	21
664834	+	antisense	15
666389	-	primary	38
666430	+	secondary	16
666465	+	secondary	94
666505	+	secondary	21
666531	+	secondary	379
666626	+	primary	13
666641	+	internal	16
667146	+	antisense	14
667223	+	antisense	20
667583	+	secondary	5141
667586	+	secondary	14
667664	+	primary	18
668314	+	secondary	101
668321	+	secondary	37
668330	+	secondary	33
668335	+	secondary	11
668343	+	secondary	19
668346	+	secondary	17
668353	+	secondary	37
668355	+	secondary	12
668358	+	secondary	39
668367	+	primary	29
668373	+	internal	18
668386	+	internal	49
672620	+	antisense	27
672797	+	secondary	60849
672804	+	secondary	31
672808	+	secondary	82
672812	+	secondary	11
672817	+	secondary	21
672821	+	secondary	11
672843	+	secondary	14
672852	+	secondary	29
672856	-	orphan	39
672892	+	secondary	18
672897	+	primary	24
672907	+	internal	25
672909	+	internal	18
672911	+	internal	11
673236	+	antisense	12
673253	+	antisense	26
673271	+	antisense	31
673297	+	antisense	8154
673397	+	antisense	28
673432	+	antisense	2951
673449	+	antisense	28
673547	+	secondary	53
673555	+	secondary	15
673560	+	secondary	298
673579	+	secondary	19
673602	+	secondary	689
673652	-	orphan	15
673655	+	secondary	50
673694	+	secondary	42
673723	+	primary	18
674219	+	internal	106
675704	+	primary	19
678469	+	primary	36
678532	+	internal	16
679877	+	secondary	19
679921	+	secondary	26375
679937	+	secondary	274
679945	+	secondary	57
679953	+	secondary	359
679961	+	secondary	117
679964	+	secondary	18
679967	+	primary	75
680262	-	antisense	20
680271	+	secondary	64
680278	+	secondary	20
680295	+	secondary	25
680335	+	secondary	775
680417	+	secondary	195
680424	+	secondary	17
680429	+	secondary	61
680435	+	secondary	35
680455	+	secondary	70
680471	+	secondary	29
680489	+	primary	12
680510	+	internal	33
682629	+	secondary	14
682631	+	secondary	29
682633	+	secondary	155
682638	+	secondary	21
682640	+	secondary	11
682642	+	secondary	59
682644	+	secondary	20
682649	+	secondary	37
682679	+	secondary	13
682689	+	secondary	7295
682702	+	secondary	202
682706	-	antisense	82
682730	+	secondary	44
682734	+	secondary	16
682744	+	secondary	683
682750	+	primary	25
682753	+	internal	80
682759	+	internal	145
682770	+	internal	26
683738	+	secondary	11
683753	+	secondary	16
683792	+	primary	31
686849	-	primary	18
688858	-	primary	38
688972	+	secondary	657
689022	+	secondary	44
689092	+	secondary	74
689099	+	secondary	49
689106	+	secondary	11
689110	+	secondary	16
689126	+	primary	21
690439	+	antisense	20
690461	-	primary	12
690542	-	secondary	27
690716	+	secondary	43
690765	+	primary	82
693146	-	antisense	16
693231	+	primary	15
695292	+	antisense	25
695304	+	antisense	13
695320	+	antisense	18
695338	+	antisense	70
695355	+	antisense	64
695373	+	antisense	12
695412	+	antisense	356
695484	+	antisense	61
695651	-	orphan	17
696575	+	primary	16
699482	-	primary	33
699488	-	secondary	1560
699524	-	secondary	67
699545	+	primary	25
701656	-	primary	32
701720	+	secondary	13
701731	+	secondary	92
701738	+	primary	12
702728	+	antisense	4391
702734	+	antisense	29
702882	+	antisense	604
703023	+	antisense	639
703206	+	antisense	11
703484	-	internal	80
703498	-	internal	119
703521	-	primary	17
703526	-	secondary	394
703548	+	antisense	12
704556	-	primary	48
704596	+	secondary	205
704614	+	secondary	22
704622	+	primary	23
704651	+	internal	19
705460	+	primary	17
705496	+	internal	78
707198	+	antisense	919
707247	+	antisense	54
707285	+	antisense	33
707309	+	antisense	128
707315	+	antisense	12
707347	+	antisense	211
708730	-	primary	12
709246	+	secondary	36
709256	+	primary	15
713963	+	primary	936
715320	+	secondary	49
715333	-	internal	12
715348	-	internal	12
715374	-	primary	189
715399	-	secondary	12
715438	-	secondary	14
715472	+	secondary	155
715493	+	secondary	2448
715534	+	primary	13
717286	-	primary	14
717293	-	secondary	127
717349	+	secondary	92
717433	+	secondary	24
717448	+	secondary	22
717482	+	secondary	50
717492	+	secondary	165
717505	+	secondary	18
717517	+	secondary	180
717536	+	secondary	14
717538	-	orphan	23
717549	+	primary	25
717834	+	internal	63
717841	+	internal	45
718872	+	antisense	81
718895	-	primary	12
718910	-	secondary	387
720349	-	primary	197
720551	+	secondary	316
720566	+	primary	22
720591	+	internal	12
721555	-	antisense	252
721575	+	internal	20
724181	+	secondary	95
724183	-	antisense	19
724188	+	secondary	95
724201	-	antisense	13
724210	+	primary	404
732848	-	antisense	27
732949	+	internal	91
733686	+	secondary	583
733695	+	secondary	60
733862	-	orphan	141
733885	+	primary	36
736157	-	primary	12
736258	-	secondary	89
736422	-	orphan	24
740838	+	internal	11
743017	+	internal	20
744463	+	secondary	95
744486	+	primary	12
744991	-	antisense	13
746938	-	primary	27
747008	-	secondary	1162
747028	+	primary	19
747060	+	internal	19
747083	-	secondary	21
748042	+	internal	55
751878	-	primary	15
753755	+	secondary	115
753802	+	secondary	110
753821	+	secondary	184
753838	+	primary	14
753848	+	internal	26
753855	+	internal	12
753869	-	primary	18
754311	+	secondary	13
754363	+	primary	275
755530	-	antisense	12
755553	-	antisense	24
755582	-	antisense	23
755592	-	antisense	26
755604	-	antisense	13
755624	-	antisense	74
755635	-	antisense	22
755651	-	antisense	69
755659	-	antisense	13
755664	-	antisense	35
755681	-	antisense	65
755694	-	antisense	99
755703	-	orphan	23
755710	-	orphan	64
755737	+	antisense	56
755862	+	antisense	153
755870	+	antisense	1455
756022	+	secondary	65
756163	+	primary	26
757764	+	secondary	1055
757809	+	primary	327
759507	+	antisense	25
763606	-	primary	217
763618	-	secondary	11
763625	+	antisense	109
763683	+	antisense	15
763702	+	antisense	32
763714	-	secondary	31
763722	+	antisense	16
763734	+	antisense	28
763810	+	antisense	18
763869	+	antisense	21
763881	+	antisense	297
763968	+	antisense	266
763992	+	antisense	27
764047	+	antisense	24
764064	+	antisense	65
764130	+	secondary	52
764146	+	secondary	26
764151	-	orphan	17
764281	+	secondary	15
764291	+	primary	11
765218	+	primary	59
767838	+	antisense	11
768235	-	orphan	60
775409	+	secondary	577
775414	+	secondary	56
775424	+	primary	11
775442	+	internal	171
775992	+	internal	14
777035	+	secondary	46
777044	+	primary	221
780163	-	primary	11
780177	+	antisense	18
780236	+	antisense	13
780390	-	orphan	93
780536	+	primary	67
780869	+	antisense	11
786022	+	antisense	442
787158	+	antisense	14
787217	+	antisense	270
787266	-	primary	50
791217	+	antisense	37
791239	-	primary	153
791324	-	secondary	75
791343	+	antisense	68
791467	+	antisense	11
791486	+	antisense	422
791495	+	secondary	809
791528	+	secondary	21
791531	+	secondary	11
791536	+	secondary	11
791596	+	secondary	137
791658	+	primary	11
791705	-	orphan	24
791734	-	orphan	118
792209	+	secondary	32
792267	+	primary	890
793531	-	primary	21
793576	+	primary	46
794332	+	antisense	18
794426	+	antisense	54
797637	+	antisense	14
797692	+	antisense	11
797843	+	antisense	11
797901	-	orphan	58
798287	-	primary	418
798510	+	primary	824
800412	-	internal	27
800462	+	primary	37
800495	-	primary	139
806962	-	internal	113
809949	-	primary	389
814335	-	internal	19
814371	-	primary	38
814403	+	antisense	87
828021	+	antisense	532
828058	+	antisense	13
828186	+	secondary	13
828239	+	secondary	16
828279	+	secondary	154
828327	+	primary	11
828369	+	internal	14
830739	-	primary	25
831744	-	primary	19
835704	-	orphan	30
835840	-	orphan	108
835858	-	orphan	24
835876	-	orphan	46
837292	+	antisense	48
837351	-	primary	1489
837400	+	antisense	49
837429	+	antisense	69
837446	+	antisense	12
837454	-	orphan	73
838285	+	antisense	26
840192	-	internal	52
841636	+	antisense	27
842482	+	antisense	25
847413	-	primary	40
852270	+	primary	23
859557	-	primary	13
861373	-	primary	160
862246	+	antisense	27
862289	+	antisense	453
862335	+	antisense	43
862343	+	antisense	2976
862347	+	antisense	15
862397	+	antisense	22
863223	-	antisense	57
863224	+	primary	140
866107	+	primary	19
870455	+	secondary	29
870467	+	primary	21
885797	-	primary	19
886376	+	secondary	31
886509	+	primary	18
887419	+	primary	100
887703	-	antisense	25
888085	-	primary	22
888663	+	primary	710
901773	+	antisense	106
902005	-	primary	12
902013	-	secondary	68
902241	-	orphan	13
902453	+	internal	13
902467	+	internal	12
905083	-	internal	17
905108	-	primary	44
905919	-	internal	47
914017	-	primary	30
914604	-	internal	38
914625	-	primary	55
914641	-	secondary	252
914809	+	antisense	31
914979	+	antisense	15
916568	+	antisense	13
916581	+	antisense	14
920154	-	primary	1580
921834	+	internal	53
924243	+	antisense	12
924300	+	antisense	175
924304	+	antisense	14
924306	+	antisense	14
924333	+	antisense	289
924347	+	antisense	20
924360	+	antisense	13
924367	+	antisense	12
924375	-	antisense	36
924382	+	antisense	13
924387	+	antisense	36
924395	+	antisense	30
924414	+	antisense	185
924421	+	antisense	13
924428	+	antisense	86
924443	+	antisense	117
924454	+	antisense	46
924459	-	orphan	15
924472	+	antisense	15
924484	+	antisense	36
925352	-	internal	11
925455	-	internal	12
929499	+	primary	27
930425	+	internal	11
946260	+	antisense	25
947646	-	orphan	2301
947656	-	orphan	127605
947667	-	orphan	16747
948196	-	primary	158
948215	+	secondary	407
948325	+	primary	472
948366	+	internal	69
948384	-	secondary	25
948394	-	secondary	11
948783	+	internal	16
949457	-	internal	14
949473	-	primary	88
949480	+	antisense	12
949483	-	secondary	17
949493	-	secondary	199
949519	+	antisense	33
949542	-	secondary	105
949558	-	secondary	17
951251	-	primary	15
951266	-	secondary	529
952228	+	secondary	18
952305	-	primary	17
952325	+	secondary	234
952334	+	secondary	168
952355	+	primary	14
952358	-	secondary	262
953247	+	secondary	185
953256	+	secondary	12
953261	-	orphan	39
953316	+	secondary	506
953319	+	secondary	12
953322	+	primary	15
953345	+	internal	51
953358	+	internal	22
954601	+	secondary	137
954676	+	secondary	13
954708	+	primary	27
956379	-	primary	42
956384	+	antisense	24
956683	+	primary	43
959095	+	antisense	364
959114	+	antisense	15
959121	+	antisense	28
959131	+	antisense	779
959137	+	antisense	148
959155	-	antisense	529
960906	+	secondary	24
960946	-	primary	115
960965	+	secondary	30
961076	+	primary	121
961118	+	internal	11
961785	+	secondary	461
961794	+	primary	19
965395	+	primary	28
965502	+	internal	12
969983	+	secondary	42
970078	+	primary	56
971011	+	secondary	692
971039	+	primary	11
973055	+	secondary	11
973259	+	primary	16
973727	+	internal	11
975768	-	antisense	50
975792	+	secondary	38
975801	+	secondary	34
975820	+	primary	1077
978441	+	primary	33
980430	-	primary	22
984059	-	primary	71
984076	+	secondary	206
984174	+	primary	46
986347	+	antisense	13
987705	-	orphan	70
987862	+	primary	484
988636	-	antisense	11
988744	-	orphan	70
989256	-	internal	12
989264	-	primary	83
989269	-	secondary	11
989276	-	secondary	80
989280	-	secondary	69
989286	-	secondary	28
989289	-	secondary	31
989293	-	secondary	61
989299	-	secondary	58
989305	-	internal	48
991020	-	internal	173
991027	-	internal	12
991050	-	primary	25
991070	-	secondary	21
991333	-	internal	15
991361	-	primary	25
991375	-	secondary	24
991391	+	antisense	12
991408	+	antisense	151
991458	-	secondary	20
991550	-	secondary	47
991573	-	secondary	15
991601	-	orphan	20
991612	-	orphan	35
992696	-	internal	123
992748	-	primary	4768
992759	-	secondary	20
992782	-	secondary	11
992830	-	secondary	135
993673	-	primary	271
993747	+	secondary	31
993774	+	secondary	11
993781	+	secondary	33
993818	+	secondary	15
993825	+	secondary	1084
993832	+	secondary	16
993852	+	secondary	30
993856	+	primary	12
993869	+	internal	233
993877	+	internal	28
996542	-	internal	35
996574	-	primary	245
996709	+	antisense	155806
996719	+	antisense	379
996724	+	antisense	45
996727	+	antisense	23
996733	+	antisense	96
996743	+	secondary	27
996748	+	secondary	40
996751	+	secondary	27
996754	+	secondary	49
996757	+	secondary	13
996761	+	secondary	12
996765	+	secondary	15
996779	+	secondary	21
996794	+	primary	19
997004	+	internal	31
998628	+	antisense	25
1001399	+	secondary	15
1001523	+	primary	11
1003083	+	antisense	22
1004778	-	primary	12
1004836	-	secondary	20
1004914	-	secondary	11
1004954	-	secondary	266
1005089	-	orphan	139
1006061	-	internal	12
1006153	+	primary	886
1007484	-	primary	12
1007495	+	primary	189
1010199	+	antisense	24
1014974	+	primary	33
1016169	-	internal	137
1016210	-	primary	67
1023639	-	primary	414
1023871	+	antisense	1535
1023892	+	antisense	65
1024194	+	secondary	34
1024222	+	secondary	806
1024228	+	secondary	27
1024237	+	primary	34
1025069	-	antisense	17
1025082	-	antisense	47
1025095	-	antisense	45
1025120	-	antisense	44
1025136	-	orphan	14
1026223	-	internal	30
1026225	-	internal	34
1026229	-	internal	57
1026233	-	internal	13
1026240	-	primary	54
1026253	-	secondary	30
1026263	-	secondary	41
1026270	-	secondary	123
1026277	-	secondary	1631
1026304	+	primary	17
1029658	-	primary	2324
1029909	+	antisense	17
1029944	+	antisense	14
1029949	+	antisense	275
1032329	+	primary	20
1033028	+	primary	99
1035430	+	antisense	576
1035503	-	primary	19
1036534	+	antisense	14
1036697	+	antisense	26
1037887	-	primary	88
1037912	-	secondary	2286
1037930	+	antisense	47
1038087	+	antisense	26
1039061	+	primary	844
1039077	-	primary	15
1039122	-	secondary	77
1039146	-	secondary	44
1046891	+	antisense	19
1046917	-	primary	75
1047323	+	primary	159
1047892	+	primary	3866
1063339	+	internal	73
1065523	+	primary	27
1066107	+	secondary	298
1066161	+	secondary	37
1066165	+	secondary	200
1066182	+	primary	16
1067512	+	secondary	14
1067716	+	primary	24
1067741	+	internal	12
1072432	-	primary	264
1072521	+	antisense	11
[truncated: 7,291 more rows]

## Sheet: Supplementary Table S2B
Supplementary Table S2B. Genomic position and secondary structure of putative TTSs: intrinsic terminators predicted by ARNold (Erpin and RNAmotif algorithms).
5’ coordinate	3’ coordinate	program	strand	Sequence	Site length	Free energy of stem-loop region (kcal/mol)
3024	3064	Rnamotif	+	TTACGGTGTAGTCGTTGAGCAGCAGCGGTTTTTGCAGCAT	40	-4.8
5822	5859	Rnamotif	-	GGTACCGGTCACCCGCACCGGCGGGTTCTTTTCCAGC	37	-9.3
5838	5877	Rnamotif	+	CCGGTGCGGGTGACCGGTACCGCGGTCTATCTTTCACGC	39	-8.3
11596	11634	Rnamotif	-	CGCGAATGGCGTCGCTGACATAGCGGTTATTGTTGATA	38	-4.6
15345	15381	Rnamotif	-	TCTATTTCACTCCCCTCGCCGGGGTTCTTTTCGCCT	36	-6.3
16139	16181	Both	-	GTCTTCCGGCGTGCGGGTTTTTCACCCGCATTATCGTTACTT	42	-11.2
18006	18050	Both	-	ATAGCAAAAAACCCCCGGCGTTAACCGGGGGTTCCTTATATGAT	44
18008	18051	Both	+	CATATAAGGAACCCCCGGTTAACGCCGGGGGTTTTTTGCTATG	43	-17
19117	19156	Rnamotif	-	CCGTAACTTTTCTGGCCCGCTGGCCGGTATTTTTACCGG	39	-9.4
20326	20369	Rnamotif	-	GTCTGGCTTGCCAGTGCGTATTCCAGTGCTGTTTCACTTCATC	43	-6.7
21421	21470	Both	+	CTGCTTCTCTGCGCCATACGTTTTACCACGTGTGGCGTTTTTGTTTCTG	49	-11.9
24936	24988	Both	+	TGAATGTTAGCCGCCCCGGTCGGGTTTCTGACCGGGGCGTTTTTTATTGTCT	52	-16.8
26113	26150	Both	-	ATCTTTTGCCTTGCCGGAAGCGGCGTTTTGCTGGTGG	37	-7.2
28058	28106	Both	-	AAACCGGAAAACCGCCAGTCATGCCGACTGGCGGtTTTCTTTTATCAT	48	-14.1
28061	28107	Both	+	ATAAAAGAAAACCGCCAGTCGGCATGACTGGCGGTTTTCCGGTTTC	46	-14.1
28365	28401	Rnamotif	-	GCATGGAGTAGCGGCAATTCGCCGTTTTACCCGTCA	36	-6
29129	29170	Both	+	CGAATCTGATTGGCGCCGGTAAACGCGCCTTTTTCATGGCC	41	-9.3
30932	30976	Both	-	GGAAACTTTTCAGCCCATCTTCGGATGGGCTTTTTTCTCCACAA	44	-14.1
31944	31989	Rnamotif	+	TTTCACAGCCGGACGGTGGCCTTTGTTGCCGTCTTCGTATTTGGT	45	-8.7
32361	32403	Rnamotif	+	CTGGTGGGCCGGAATAGTGACGTGCTGTTCTTTACCTTTAGT	42	-5.9
32671	32709	Both	+	TTGGTGTTGTTGCACCAAAATGGTGCTTTTGGTTCGAG	38	-8.4
34725	34766	Both	-	AAAAAAATAAAGGCCCCAAAGTGGGGCCTTATCGCAAGGCA	41
34727	34767	Both	+	CCTTGCGATAAGGCCCCACTTTGGGGCCTTTATTTTTTTC	40	-13.8
35444	35485	Rnamotif	+	CTGGTTAGCGATCGGCAGGTGGTGCCGGaTTTTTTTGCCAG	41	-7.9
35765	35800	Rnamotif	-	GGGAAAAGCTGGGGCGCATGCCCTTTTGCGTATCC	35	-6.9
36499	36548	Both	-	AACTTCTGTCCGGTGTACTGACTGATGCGTACACCcaTTTTTTCGCTGA	49	-9.3
36937	36982	Both	-	CATAAAACAAACAGCCACCGTCATGGTGGCTGTTTCACATCCGGT	45	-15.4
36939	36983	Both	+	CGGATGTGAAACAGCCACCATGACGGTGGCTGTTTGTTTTATGC	44	-15.4
38253	38289	Both	-	ACGCCGTGGCAGCCGGAACCCGGCTATCTATTGGGT	36	-8
38815	38863	Both	-	CGTGATAATAAGGGCCGATGGTGTAACATCGGCCCTTATTTATTGTCT	48	-15
38817	38865	Both	+	ACAATAAATAAGGGCCGATGTTACACCATCGGCCCTTATTATCACGTA	48	-15
42200	42241	Rnamotif	+	CCAGCACGCGCTGGCCCGGCGACAGGCTGTTTTTCATGGCG	41	-4.3
42841	42880	Rnamotif	+	GCGCCAGCGCGTCGGCGGTGATGCCGGTTTTTTCCTGCC	39	-7.5
43685	43722	Rnamotif	+	GATGCCGGCGGCGCCGGTTTCGGCGTGTTCTTCCAGC	37	-8.5
46346	46386	Rnamotif	+	TGAAAAGAGAGGTGCGGCCAGTCGCGCaTTTTCCCGCATT	40	-7.1
47801	47836	Rnamotif	+	ATAACCGTCCCGGCGACGTCGCCTTTTGATGTTTT	35	-6.4
48875	48910	Rnamotif	+	ATTCTGTCGCTCGGCGGACGCCGTTTTTTTCGTGT	35	-5.7
49041	49083	Both	+	GCCTGTTTTTTGTGCTGTGGGTAGCGGCGCTTAGTCTTCCGC	42	-9.7
50618	50666	Both	+	GTTAACATGAAACTCGCGTCCTCTGGATAGCGAGTTTTTTTGTTTCTG	48
52389	52436	Rnamotif	+	CGTCGGGTAATCGTTGCTGTAACGCCAGCAGCGccTTTTCATTGCGA	47	-11.3
53730	53777	Rnamotif	+	TACCTCGACAATGTGGCGCTGCTGGCAGCGCCGCGTTTTCTGATGGG	47	-13.4
54423	54460	Rnamotif	+	GTGGCGATCAACGCCTTGTTCGGCGTTTTATGGGGCG	37	-6.2
55251	55288	Rnamotif	+	CAGACCGATGCGCCGGGTAACTGGCTGTTTTGTCGGG	37	-8.5
56025	56074	Rnamotif	+	TTAGCGCCGTCGGCGCCGGTGCTGCTGGTGGCGTCagTATTGATTGGCG	49	-10.6
58357	58401	Both	+	AAGAATATTTTTTCTATGTAAGAATCGTGGGATTTTTTTCAGCC	44	-4.6
58482	58531	Both	-	GGCAAAAAAAAGACAGTTTTATGATTCAAACTTTTcTTTTTTGATCTCG	49
65996	66035	Rnamotif	-	CTGAATCTGCTGTGGGGCGGTCCCACcTATTCGTTCCCG	39	-7.3
68194	68235	Rnamotif	-	AGACCTGTTAACCCGACGTTAAAATCGGGTTTATTTGCAGA	41	-7.1
68984	69023	Rnamotif	+	CAGCAATCTGGGCCGCCTTCGGGCGGCTTTGTTGTTTTC	39	-13.1
69036	69079	Rnamotif	+	CGCCAGCGCGGCGGCGCCGAAGGCGGCGCTGTTTTGTGTCGGT	43	-15.2
69543	69583	Rnamotif	+	CTCGCCGATGGCGGCGCAGTTGGCGTCGTTTTCCACCAGC	40	-9
71696	71740	Rnamotif	+	CTGGCTGGCCCCCGCCATCTCGGTGCTGGCGGTGTTTTTTGTCG	44	-9.4
75691	75732	Rnamotif	-	AGACCTGTTAACCCGACGTTAAAACCGGGTTTATTTGCAGA	41	-5.1
76122	76161	Rnamotif	+	CGTACGCAATGGCCGCCTTCGGGCGGCTTTGTTGTTTTT	39	-13.1
78969	79008	Rnamotif	-	GTTGCCGACCCGCGCCGCGCTGGTGCcTTTTACCCTGCA	39	-7.2
80404	80450	Rnamotif	-	GCGCTCGGCCGGCGTCAGATGAACGCGCTGACGCTTCTTATTATTG	46	-10.5
80987	81036	Both	+	GACCTGCTGTACACGGTGGAATACGCGCCGCTGTGgaTTATCGTTGCGG	49	-12.4
81393	81434	Both	-	AAAAGCAGAAAGGCGACCTTACGGCCGCCTTTTTTATGCTC	41	-5.1
81393	81437	Both	+	GAGCATAAAAAAGGCGGCCGTAAGGTCGCCTTTCTGCTTTTAGC	44	-15.4
81760	81804	Rnamotif	-	TATGTGTCGTCTGTGTCATCAATATGGCGCGaTATTATTCTTCG	44	-7.4
82336	82375	Both	-	TGAGCATAACACCCCACCAATTCGGGGTTATGTTCCACA	39	-7
82927	82972	Both	-	ATAACGCAAAAGGCATAGCCACCGGCTATGCCTTTTTAGTATCCA	45	-13
82929	82973	Both	+	GATACTAAAAAGGCATAGCCGGTGGCTATGCCTTTTGCGTTATG	44	-13
83058	83099	Rnamotif	+	CGGCGGTGGCTTGCTGCACCAGCGCGGCGTTTTGCTGGGTG	41	-7.9
85526	85574	Rnamotif	+	GTCGCGCGAACTGGGCGTGCACTTCCACGCGCTTGaTTTCAATTACGT	48	-8.1
86498	86544	Rnamotif	+	AATAGCGCGGGTGTTGCCCTGCTGACGGCGGCGgTATTCTTCCGCC	46	-8.4
86505	86544	Both	+	CGGGTGTTGCCCTGCTGACGGCGGCGGTATTCTTCCGCC	39	-7.1
87572	87625	Erpin	-	TGAATAGTGAACCGGTCTGGTGGTCAGGCCACCAGACCGGTTACTCTATCTCG	53	-13.6
87574	87627	Both	+	AGATAGAGTAACCGGTCTGGTGGCCTGACCACCAGACCGGTTCACTATTCACC	53	-13.6
88641	88679	Both	+	AAAAACCGGACGGCTTCAAAGAGCCaTTTTTTATGTCA	38	-6.2
88750	88801	Both	+	GTAACACCCAAGAGCTAACTGTTCGTCGCTGTTGGCTCTTTTTTATTGGAT	51	-10.6
91773	91822	Rnamotif	+	GCGTAGCGAAACGCCGCCGGTGGGGGACGCGGTGGTGTTTTCACCGAAT	49	-13.6
100676	100718	Both	+	ACGCCAGACGCCTGTCCGAATGGAGGGCGGTTATCTTTGACC	42	-8.1
101762	101807	Both	+	CATAATCGACCGCCCGCGAGATGCTCGCGGGCaTTTTTTTAACAT	45	-16.9
101891	101932	Erpin	-	ACAGGAAATAAAATACTTCTGAAGTATTTTCCGATATTTCC	41
101893	101934	Erpin	+	AAATATCGGAAAATACTTCAGAAGTATTTTATTTCCTGTCT	41
102110	102168	Erpin	-	TCAACGGGAAAAATAGTATTATAAAAGTGGAATCTACTACTGTTaTTTTAATTACTAA	58
102179	102240	Both	+	GATTTTGATGGGACGAGAAAAGCACCCTGTTCTTTTCGTTTTCTCGTCTTTTTTTTACTGA	61	-9
102584	102621	Rnamotif	+	CCTTACCCCCTTGGCGCCATTGCCATTTTTAGTATCA	37	-5.1
103882	103928	Rnamotif	+	TGTTTGATTCGCCGCCGCCGGATATGGGCGGCGGTTTTGTTCTCTG	46	-19
106355	106395	Rnamotif	-	CCGATAAAAAAGCCACGGTATCCGTGGCTTCGTTGTTTTG	40	-12.3
106356	106396	Both	+	AAAACAACGAAGCCACGGATACCGTGGCTTTTTTATCGGG	40	-12.3
106400	106442	Both	-	TTATACGACAAGGCCACGGATAGCGTGGCCTTTTTCGTTTTA	42	-14.2
106401	106444	Both	+	AAAACGAAAAAGGCCACGCTATCCGTGGCCTTGTCGTATAAAA	43
106964	107002	Rnamotif	+	GCCGCCCATCAGGTGGAAATCCACCgTTTTCGGCGCGT	38	-8.2
110800	110840	Rnamotif	+	GGAACGGCAGGGGGCGCTTCAACGTCCgTTTTAACGCAGT	40	-7
113244	113282	Both	-	CAGGTCGATCGCCCGCTGGCGGCGGGTTTTGCGGTTGC	38	-9.7
114888	114936	Both	-	GTATAAAAAAACGGCCCCGGTTTTAATCGGGGCCGTTTTTGTTTCACT	48	-18.5
114890	114937	Both	+	TGAAACAAAAACGGCCCCGATTAAAACCGGGGCCGTTTTTTTATACG	47	-18.5
117500	117539	Rnamotif	-	TTCGCCCTTGCCCGGTCCAAATCCGGcTTTTTTGTCGCC	39	-5.3
125121	125168	Rnamotif	-	CTTTGTCTCCCGGGCGGCCAAACACCATGCCGCTCTTTTCCGGCAAC	47	-11.8
127139	127182	Rnamotif	+	CAGCCAGCCGCCCGCCAGCATCGCGGCGGaaTATTATTTGACC	43	-9.9
127605	127649	Rnamotif	+	GGGATGGGCTATGCCGCCCAGAGGCGCGGCGaTTTTGCCGCGGC	44	-9.3
128294	128332	Rnamotif	-	GCAGCGTGCTGGCCTGCTGCCAGGCgTTATTTTCACTG	38	-7.6
129091	129132	Rnamotif	-	CTCCAGCCCCACCGCTTTCGAGCGGGCGGTTTTCAGATAGG	41	-7.5
131377	131414	Rnamotif	-	AATCAGCACATCGCCATCCGAGGCGTTGTTCTTATCC	37	-5.9
131745	131788	Rnamotif	+	CGATGGCGCCGGCGACGGCCTGGCCGTCGCgTTTCAGTTACGA	43	-15.7
132077	132123	Rnamotif	+	TGCGGTACACATGGCGAGGACGATGTCCTTGCCATTTTCCCCACTT	46	-12.5
132600	132639	Rnamotif	+	ATCAAAATGGTGATCGCGCCTGTGATCTTTTGTACCGTC	39	-6.9
135527	135565	Both	-	GTATGAGTAAACTGGGTGCTATCCGGTTATTTTAAAGC	38	-3.8
138168	138223	Erpin	-	AGAAACAAAAAACGCTGCGTCAGTACCATACTGAAGCGGCGTTTTTGTTACAAAT	55
138169	138226	Both	+	TTTGTAACAAAAACGCCGCTTCAGTATGGTACTGACGCAGCGTTTTTTGTTTCTTCG	57
139085	139126	Rnamotif	-	TCACAGAAAGGCGCGGATCTCAACCGCGgTTTTGGTGGCGA	41	-8
139699	139741	Rnamotif	-	GCGTTTGGCTCCGTCATCGGTTTGATGACGTTTTTCTATTTC	42	-9.1
142247	142286	Rnamotif	+	GAATCTGATGGCCGTTGATCTCGGCGGTTTTGTTGCCCA	39	-7.1
142529	142571	Rnamotif	+	CCGCCGCCGGGCTGGCGGCCGGTGCGCTGGTTTTCTTATCGC	42	-7
147330	147370	Rnamotif	+	GGAGCAGGAACGCCCGACCAAAGAGGGCTTTTTCGCCCGC	40	-7.3
148934	148972	Both	-	TTTGCTTCCGGCTCGCTGCGCGCGGGTATTATTCGCCA	38	-6.2
151144	151198	Erpin	-	ATAAAACAAAACGACCGGGCGGCTTGCGGCTGTCCCGGTCGTTTACGGTGGATA	54	-14
151146	151200	Both	+	TCCACCGTAAACGACCGGGACAGCCGCAAGCCGCCCGGTCGTTTTGTTTTATCA	54	-14.8
156943	156988	Rnamotif	+	TAAAATCTTCCCGGGCCGGATTTCACCGGCCCGTTTTTCTATCAT	45	-18.1
159421	159463	Rnamotif	+	TCCGAGCTGTGCGCCAGGTCGGCGGTGGCGTTTTTCTGATAA	42	-7
159916	159956	Rnamotif	-	AAAAGATGAAGTTGGGCACGCTGCTCAGTATTAGTTTCGC	40	-6
160589	160629	Rnamotif	+	AGGCCTAAAGGCGGCGGGCGCGGTGCCGTTATGTTTCAAT	40	-6.7
162998	163042	Rnamotif	+	GCCTGATTAATTTGCGCCAGTAATTCGCGTGATTTTTTCAGCTT	44	-4.3
163151	163195	Rnamotif	+	CGAATAATGCGGGCAGCCGCATTCAGGTTGTCTTTAATTTCCTG	44	-9.8
163280	163320	Both	-	CCGGTTTTATACTGGTCATCCTGATCGGTTTTATCGTCGC	40	-6.1
166201	166245	Both	-	CATTCTCCTGACCGCCACGGTTACCGTGGCGGTTTCTTTTCGAA	44	-16
168330	168373	Both	-	CTTTCCCCTGACCGCCACGGCTACGTGGCGGTATCTTCTGAAT	43	-17.1
170117	170170	Both	+	TAAAATGAAAATAGCTCTATGTGTGTATAATTTGGGTTAgTTCTATTTCATGT	53
170488	170523	Rnamotif	-	TTGTCTCTGTGCGCCTGTCGGCGTTTTTGCGCATT	35	-6
170516	170557	Rnamotif	-	TATTCGCGCCGTCCGCTCGCTTCGGCGGATTAGTTTGTCTC	41	-8.4
171574	171612	Rnamotif	-	GGCGGCTGCTCCGGGTCCAGACCCGcTTTTTTGAAGGC	38	-6.5
173990	174030	Rnamotif	+	GCGTATCGACGGCGCCGGCCCGATGCGCTTTTTCTTCGAC	40	-4.6
175319	175361	Rnamotif	+	GTGGCTCACTCTGCCGGCCGCGTCCTGGCATATATTTGATTC	42	-7.3
176541	176589	Rnamotif	+	GTGGACGCCCGGCTGCTGATCGCCTTCTTTGGCAGCTGTCTTATCGTG	48	-9.9
176642	176680	Rnamotif	+	TGGTTCGGTGTTCTCGCTCAGCGGGATTTTCTCCAACA	38	-6.7
181236	181282	Rnamotif	-	CGAGCTGCGCCGCTACCTCGCCAGCGCGGTGGCaTTTTATGAAGGG	46	-8.4
181589	181640	Rnamotif	+	CGCTGGGGTCGGCCGGCGTGTCGGTTTTCGCGCTGGCgcTGTTATCTTCGG	51	-13.9
181595	181640	Rnamotif	+	GGTCGGCCGGCGTGTCGGTTTTCGCGCTGGCGCTGTTATCTTCGG	45	-10
183260	183305	Rnamotif	+	GACCAGCAGCAGGCGTTGGCCGGGCGGCGCCcaTTTTTCGATGAC	45	-11.3
183555	183593	Rnamotif	+	CATCAGATAGCCTCTGCCGCGCAGGGTTTTAAACCAGG	38	-6.8
184553	184595	Rnamotif	-	TCGCGATAACAGTTCCCCAACTCGGGGGCcTTGTTTTCGGAG	42	-7.8
185100	185149	Rnamotif	+	ACACCATCCCTGTCTTTCGCCCTCCTTGATGGAGGGCTTTTTTTTGGGG	49	-5.7
185107	185149	Both	+	CCCTGTCTTTCGCCCTCCTTGATGGAGGGCTTTTTTTTGGGG	42	-15.6
185494	185559	Erpin	-	TATGAGAAAAAACCGTTCCCCGATGCAGAAATATTCTATTACGACAACGGTaTTTATAAAATAAT	65
185497	185561	Both	+	ATTTTATAAATACCGTTGTCGTAATAGAATATTTCTGCATCGGGGAACGGTTTTTTCTCATAGA	64
186220	186255	Rnamotif	-	AGTGAATTGAGCGGCGCACGCCGTTTTTCATTAAT	35	-6.1
188673	188718	Both	+	GATTGAATGGTTATCAGGTGTTGCCATCTGGTATTATTATTCAAT	45	-6.5
189347	189402	Both	+	GAAAATAAATAAAAGCGCACTTTATTCACGCTCTCCGCTTTgTTTCATTTTTTCC	55
189349	189389	Rnamotif	-	CAAAGCGGAGAGCGTGAATAAAGTGCGCTTTTATTTATTT	40	-3.2
189389	189429	Rnamotif	+	TTTCATTTTTTCCCGCCTTTACGGCGGGTTTATTTTTAAT	40	-12.1
189513	189554	Rnamotif	+	GAATGGAATGCGTTGCAAATACTGGCGGCTATTTTTTCAGG	41	-5.1
190166	190211	Both	-	ATACCGGTTAACGCCGGGCTGACAATCGGCGcaTATTGCTTGTGC	45	-9.6
191418	191480	Both	+	CTGTCGTGATACCCGTTCGGAATAACAACGCTCTGTTATTCCGAACGGGTTGTTTTTTATTG	62	-12.2
191561	191603	Rnamotif	+	CATCGTCGTCACACCCTTGTGAACGGGTGaTTTTACTGGCTA	42	-7.9
191866	191906	Rnamotif	-	GTTAGTGAATTGATGGCCCCACGCCGTCTTTCATTAACCA	40	-8.5
196073	196108	Rnamotif	+	GGCACGTTCCTCGGGTCCGCCCGTTTTCCGGCGTT	35	-5.2
196142	196180	Both	-	ATCACCACCAGCGCGTCCAGGCCGCGTTTTTTCATATT	38	-4.3
196864	196907	Both	-	CAAATAAGAAATCCCGCCCTGAAGAGCGGGATTTGCTTTTTCG	43	-10.4
196865	196908	Both	+	GAAAAAGCAAATCCCGCTCTTCAGGGCGGGATTTCTTATTTGC	43	-13.9
199181	199226	Both	-	AATCATAAAAAAGGCAGGTACGAAACCTGCCTTTTTATCTGATAA	45	-13.5
199184	199226	Both	+	TCAGATAAAAAGGCAGGTTTCGTACCTGCCTTTTTTATGATT	42	-12.6
199912	199951	Rnamotif	+	CCAGCGCGTCCGCCTGTTCTTTCAGGCTTTTACCCTGAT	39	-8.5
200056	200101	Both	+	TTTCCAGCGCGTTGGTCGGGCACTGCTGGCTGGTTTTTTCCGGGC	45	-6.7
200797	200839	Both	-	ATACCGCACAACGGCTCCCGTCTGGAGCCGTTTTTTTATGTC	42	-13.1
200798	200841	Both	+	ACATAAAAAAACGGCTCCAGACGGGAGCCGTTGTGCGGTATCA	43
201442	201481	Rnamotif	+	AGCAATGCGGCTGCCTGCCAGCAGGTGTTTAGCTTGATC	39	-5.5
203486	203529	Rnamotif	-	CGTCAACGCCCCCAGCGACACGCTGCTGGagTTTTATCTGGTC	43	-8.9
204890	204932	Rnamotif	-	TATCCTTGATCGGGCGCGGCTATCGCGCCCTTTTTCCTTTCC	42	-15.2
204954	204995	Both	+	TCTTCCCACGCGCGGGCGCGTTCCACCGCTTTTTGCCAGCC	41	-6.5
207253	207314	Both	-	TCTACCCTTAAAGGCCAGTGCATTGCCGAGTTTCTCGGTACTGGCCTgTTGATTTTCTTTG	61	-12.2
207362	207411	Both	+	TGGATGGTTTACGCAGGTCGATGGAATAACCTGCGcgTTTTTGGTCTGT	49	-10.3
209875	209925	Both	-	TGATGACTGACCAGTGGGAGGCCGATGCCTCCCACTGTTGTTTTTATCAC	50	-12.5
210607	210651	Rnamotif	+	ACTTGAAAGCTTCGCGAATCTTGATTTTGCGGTTTTTCTGTTTC	44	-6.2
212416	212460	Rnamotif	+	TAAGGCACTTCCGTCAGCGTGGTCGGCTGGCGTTTCATGTCCGA	44	-11.4
215870	215909	Rnamotif	+	TTTCCAGCACGCTGAGGTAGACCTCGGTTTTACCGGAAC	39	-7.9
217118	217165	Rnamotif	-	ATCAGAAACAACAAAGGCACCCGCAGGTGCCTTTGTTTTGGCTGGAA	47	-10.5
217119	217166	Both	+	TCCAGCCAAAACAAAGGCACCTGCGGGTGCCTTTGTTGTTTCTGATG	47	-10.5
217120	217162	Erpin	-	AGAAACAACAAAGGCACCCGCAGGTGCCTTTGTTTTGGCTGG	42
217122	217164	Both	+	AGCCAAAACAAAGGCACCTGCGGGTGCCTTTGTTGTTTCTGA	42
221334	221375	Both	+	CTTGTTCTGAAGCCCGCGCAGCCGCGGGCTTTTTTACGCCG	41	-14.3
221376	221414	Both	+	CGATTCACTCAGTGGCGAGAGCCGCgTTTTTTGCCAAT	38	-8.7
222556	222609	Erpin	+	ATTGTGTCAAATGCCCGCCCGGAGATATCCGGGCGGGCAtTTGTGCTTAAGGC	53	-15.6
222662	222704	Both	-	AACGAAACTTTGGCGGGCTTCGGCCCGCCcTTTTTTTATCTT	42	-16.2
223020	223067	Both	-	CTCCATGCTGGTTCGTCACGGCGTGGTGGCGAAaaTGTTTGTTGAAC	47	-11.3
224607	224651	Both	-	AACGGTTTAAACCGGTTGTTTTGATAACCGGTTTTTTTGATGAC	44	-10.2
224608	224654	Both	+	TCATCAAAAAAACCGGTTATCAAAACAACCGGTTTAAACCGTTCAG	46
231581	231624	Rnamotif	+	TCAGTAAGAAATCAGGCGCATATCGCTTGAcTTCTTTTCGGGA	43	-7.9
234189	234225	Rnamotif	-	TCTATTTCACTCCCCTCGCCGGGGTTCTTTTCGCCT	36	-6.3
234983	235025	Both	-	GTCTTCCGGCGTGCGGGTTTTTCACCCGCATTATCGTTACTT	42	-11.2
236850	236894	Both	-	ATGGCAAAAAACCCCCGGCGTTAACCGGGGGTTCCTTATATGAT	44
236852	236895	Both	+	CATATAAGGAACCCCCGGTTAACGCCGGGGGTTTTTTGCCATG	43	-17
239104	239144	Both	+	GGATGGTAATAGGGGATTGTCATCCCCcTATTTTATTTTC	40	-8.9
241624	241678	Erpin	-	TAGAACATAAAGCAAGGTACAATTTATATTGATACCTTGCcTTTTTCTCGATCC	54	-9.6
241627	241680	Erpin	+	TCGAGAAAAAGGCAAGGTATCAATATAAATTGTACCTTGCTTTATGTTCTACA	53	-9.6
243179	243223	Both	-	AGCGTAGAAAAAGGGCATCAAATGATGCCCTTTTACCGCATGTT	44	-13.8
243182	243223	Both	+	ATGCGGTAAAAGGGCATCATTTGATGCCCTTTTTCTACGCT	41	-12.5
243327	243373	Rnamotif	+	TTCCGGTCTGGTTTGCCCTTACGGCAGGGCAAAaTTATTTGTCTGA	46	-11
244751	244792	Rnamotif	-	AGTACCTGAGCGTGGGTCACTTTACCTACTTTGTCTTTGTT	41	-6.8
246900	246947	Rnamotif	+	TTGCAGCCTGAGTTATCAGGCTGATGGCTGGTGACTTTTTGGTCACC	47	-9.3
246914	246963	Rnamotif	+	ATCAGGCTGATGGCTGGTGACTTTTTGGTCACCAGCCTTTTTGCGCTGT	49	-14.7
250220	250260	Both	-	GTACTGCTCGGCCAGCTGTTCCAGTTGGTTCTGCTTCTCT	40	-8.4
255577	255629	Erpin	-	AATATAAAAAAAACCGCACCTTATCGCTAAGGTACGGTTTTTTATTATCGGT	52
255581	255628	Both	+	ATAATAAAAAACCGTACCTTAGCGATAAGGTGCGGTTTTTTTTATAT	47	-12.6
256284	256331	Rnamotif	+	GATAAGCGTCAGGCGCTGTATCTGGACGGCGTCcgTTTTCCGCTGTC	47	-11.6
261305	261352	Rnamotif	+	CAGTTTGCCTACGGTACCGTTGGTCATGGTGCCGcTTTTGCCGTCGG	47	-11.3
264861	264899	Rnamotif	-	TGCGCTAACGACTGCACCTACTGCGGTTTTTCCATGAG	38	-4.6
265807	265845	Rnamotif	+	GGCGGCGAACACCGCCTCTTCGGCGGTTTTGGCGCCGG	38	-9.2
266536	266578	Rnamotif	+	AAAGCCCACGGCGCTGGCGCTGATCAGCGgTTTTTGCGCCGC	42	-7.6
267756	267798	Rnamotif	+	GGGCGGCGTAGTCGCGCACTTCCTGCGTGATTTTCATCGAAC	42	-8.8
269869	269911	Rnamotif	-	AGTGTTTTAGTTCGCCCCGCGAAGGGGCGGTATCTTGTCGGA	42	-13.9
270184	270232	Rnamotif	-	TTGCCATCATCTGGTCGACTATCTGTCCGTCGGTCATTTTCATGTTTA	48	-6.1
273677	273716	Rnamotif	-	GCTCTCGCGCAGGTCGGCGCGCAGGCCTTTTATCAGCTC	39	-5.1
274229	274268	Both	+	GTTTAAGCAGAGGGGCGATTTCGCCCCTTTTGCTTTTTT	39	-12.6
281013	281049	Rnamotif	-	TCTATTTCACTCCCCTCGCCGGGGTTCTTTTCGCCT	36	-6.3
281807	281849	Both	-	GTCTTCCGGCGTGCGGGTTTTTCACCCGCATTATCGTTACTT	42	-11.2
283674	283718	Both	-	ATGGCAAAAAACCCCCGGCGTTAACCGGGGGTTCCTTATATGAT	44
283676	283719	Both	+	CATATAAGGAACCCCCGGTTAACGCCGGGGGTTTTTTGCCATG	43	-17
284191	284236	Both	-	AACTTCTCTCAGGCCCGCTCACTGTAGCGGGCCTTTTTCATGTCC	45	-16.8
287944	287989	Rnamotif	+	TGCAAACGGTTGCGCCGTCCAGCTCTTTGGCGCTTTTCAGTCCGG	45	-9.6
288169	288213	Rnamotif	-	CGTTGACGTCTGCCGTGGTGTCGCTGCGGCcaTTTTTGGCGATG	44	-10.8
290276	290313	Rnamotif	+	CAGCGCGTCCACCAGTTGCGGCTGGTTTTTGCGTACC	37	-5.7
291490	291530	Rnamotif	+	GGGCGAGGCGACTGGCTGGGCGAGCTGGTTTTTCGCGCCG	40	-6.3
292378	292422	Both	+	ACCGTTGTGAACGAGGCGGATAACCCGCCTCGTTTTATTTTAGT	44	-16.2
293503	293542	Both	-	CCCAGCCGTAAGCAGCACACCGCTGCcTTTTCACTGTTT	39	-7.8
296454	296504	Both	-	TGAATAAAAAAGGCGCGATACCGGTTCGGATCGCGCCTTTTTACTTATCA	50	-13.4
296456	296505	Both	+	ATAAGTAAAAAGGCGCGATCCGAACCGGTATCGCGCCTTTTTTATTCAG	49	-12.9
298398	298448	Both	-	ATTAATAAATGCATTAATTTTCACCGCTTGATTAATGTTATCAATTTCCT	50	-4.2
298859	298898	Both	-	TAATTTACGGCGGGAAGGAAATTTCCCTTTTTTCTCCAT	39	-7.3
298995	299041	Both	-	TGCATTGACATGAGCGGCCCAGCATGGCCGCTTTTGTTTTATGTGC	46	-14.6
299129	299171	Rnamotif	+	TTGCTTGCGCTGGCGACGCTTGATTTCGCCTTTTACGGCCGT	42	-6.5
301043	301084	Both	-	ACGGCAGGAATGCGCGTTGAATAGGGCGCTTTATGTTTAGG	41	-6.3
301946	301983	Both	+	TTTTTCGCATAGCGGCTTAGGCCGCTTTTTTATTATT	37	-10
304175	304215	Rnamotif	-	AAATGAGGAAAGGCGACCGAAGCCGCCcTTTTTCCCGTCA	40	-6.1
307243	307282	Both	+	CAGCTCTCAAAGGTCGCTTATGCGGCCTTTTTTGTTTAT	39	-10.6
307320	307366	Both	-	GTTTTATAAGGCGCTCCTTAGAAATAAGGGGCGTTTTTTATTGAAA	46	-11.7
309979	310025	Both	-	GATTGTGCCATCGCTGCTGTTAAGCCTGGTGGCGTTTATTCTGGGC	46	-6.9
311749	311794	Both	-	ACCGATGAAACGGGTCGGCCTATGCCGGCCCgTTTTTATTTCCAC	45	-16.4
312250	312289	Rnamotif	+	ACCGGATGTTCTACCTGGATACGGGTGTTCATTTCGATG	39	-7.2
315454	315494	Rnamotif	+	AACGGGCGTCGCTGGTTGGTTCGGCCAGTTTTATCAATTG	40	-7.6
315923	315967	Rnamotif	+	GAACAGGGATTCCGGCGTCACATCGGCGTCGGTTAATTTGCGAT	44	-12.6
316523	316565	Rnamotif	+	CACCGTGTCGATAGCGCCGGCCCAGCGTTGTTTTTCCAGTGG	42	-5
318026	318067	Rnamotif	+	GGATGCGCAAACCGGTCTGAATAACCGGcTGTTTTTTGAAA	41	-6.5
324456	324501	Rnamotif	+	CATGCCGCCCGCCGCCGCAACCGGCAGGCGGgcTTTTCTCTGTTT	45	-9.6
327423	327466	Rnamotif	+	CGTCCGGGCTGTGGCGCGGCGATGTGCGCTATCTTTATTACAA	43	-9.5
328060	328100	Rnamotif	-	AAGCAGGTTATCGGTGTGCAACACGCCGTCTTTTATCCAC	40	-9.2
329946	329991	Both	+	TAATCGTTCAATCAGGCCGCCTGCGCGGCCTGATTTATTTCTGCG	45	-14.8
330203	330242	Rnamotif	+	AGCGGTACATAGGCGATGCCGGCGCCgTTTTTTAGCCAG	39	-5.8
333057	333102	Rnamotif	-	TCAATACGCTGCGCATGCCGTTGATGGCGTGCGTTTTACGCACCA	45	-14.6
338898	338942	Rnamotif	+	GATGACGCTGCTGGCGTCGGCTTCGGTGCCGcTTTCATTGCGTA	44	-8.2
339054	339099	Rnamotif	+	CGTTTTTCCAGCGTACGGTGGCGTGACTGTACGTTTTTGCCACGG	45	-11
343770	343811	Both	+	AGCGGTTTTGCTGCGCAGATTTCCGCGCATTTTCAGTCCGT	41	-7.6
350367	350417	Both	+	TAGCGTCGATCCCCCTTGTCGCGCGTGCGCAAGGGGgaTTTCTTTTGTTT	50	-12.7
353217	353266	Both	-	CCATGAAAAAATGGACACCGCGCGATGCGGTGTCCATTCTTCTCTGATA	49	-12.8
353219	353267	Both	+	TCAGAGAAGAATGGACACCGCATCGCGCGGTGTCCATTTTTTCATGGC	48	-12.8
355678	355716	Rnamotif	-	TACAGCCCTTGTACCGGCGACGGTGaTTTTTCCTTCTG	38	-6.1
356826	356865	Both	+	GCGGACTCATACGCCGGCCAGCCGGCGTTGATATTGTCG	39	-11.4
357824	357869	Both	-	GATTATAGAGAAGTCGATTTCAAAGATCGACTTTTTTCTCAGCTG	45	-8.6
357828	357870	Both	+	TGAGAAAAAAGTCGATCTTTGAAATCGAcTTCTCTATAATCT	42
358486	358530	Both	-	CGGCGGAGCTTTTGCGGCGACCAGTGCCGTAGTATTGATTTTCA	44	-9.3
358897	358942	Both	-	GACAATAAAAAACCCGGTGACAGGCACCGGGTTTTTCTGCGTTGA	45	-14.6
358899	358944	Both	+	AACGCAGAAAAACCCGGTGCCTGTCACCGGGTTTTTTATTGTCAG	45	-13.8
360462	360505	Rnamotif	+	TTCATGGCTTATACCCTGGCCGGCGGGGTGaTTTTTGGCTCGT	43	-9.6
360653	360697	Rnamotif	+	TGAGCAGCGGATCATGATGTTTGGCATCGTGATTCATATTCTGG	44	-8.4
361937	361980	Rnamotif	+	CTCTCCGCGCCGCCCGTATTTGTTACGGGCcTTTTATGACTGG	43	-12.5
362201	362238	Both	-	CGGCTCAAACATGGTGCCCGCGCCATTTTCCCGGGCA	37	-4.9
362423	362462	Both	-	CAATAAAAAAAGGCACTGTAACGTGCCTTTTTTATCAAT	39	-8
362424	362463	Both	+	TTGATAAAAAAGGCACGTTACAGTGCCTTTTTTTATTGG	39	-8.9
362986	363025	Both	-	ATACCCCAAAAGGCGGCTCCGGCCGCCTTTATCTTTTCG	39	-14.1
362987	363026	Rnamotif	+	GAAAAGATAAAGGCGGCCGGAGCCGCCTTTTGGGGTATC	39	-12.2
366487	366534	Rnamotif	+	TTGGTAGTCGCCGCTGTGCACCGCGGTTTGCAGCGTTTTCACCACAT	47	-6.9
368323	368363	Rnamotif	-	CCTGTGCATGCCCGCGGACCTGCCGCGGTTCTATCTGGAT	40	-11.4
369369	369418	Rnamotif	+	TTATCGCCACATGCTGCGATAATGTGACTTTGTGGCATCTTATTCTGGC	49	-7.3
370731	370770	Rnamotif	+	TTTCACTGCTGCTGGCGTCAGCGCTGGTTTTACTGGCGC	39	-6.3
371752	371797	Rnamotif	-	AGCCCTTTAGGTTGGGCCAACAATCCGCCCAGgTTTTCCAGGTCC	45	-7.7
371823	371862	Rnamotif	-	GCAACCGGGTGCCGTCGGTGACGATGGTTTTCGGCAGCG	39	-8.9
372989	373029	Rnamotif	-	TCGCGCACCCCGGCTTCGGTCGGGGTCaTTTTTTTTCAGC	40	-5.5
378419	378456	Rnamotif	+	GGATGAATTGCGCCGCGTCGGCGGCTTCGTCTTCCGG	37	-10.7
380189	380231	Rnamotif	+	TTGTCCGCCGCCGGTCTGCCGTCGGATCGcTTTTGTTATGAA	42	-6.8
381178	381220	Both	+	TCCCCAGCATGGCAGGGGCGATTACCTGCgTTTTCTATTTTT	42	-9.5
384024	384083	Erpin	-	CTGGAAAACAACGCCGATACTCCGACGTCGCTGTACGAGTCGGCGtTTTTTCAGTGGAT	59
384025	384088	Both	+	TCCACTGAAAAAACGCCGACTCGTACAGCGACGTCGGAGTATCGGCGTTgTTTTCCAGCAGCT	63	-10.4
384026	384066	Rnamotif	-	TACTCCGACGTCGCTGTACGAGTCGGCGTTTTTTCAGTGG	40	-5.6
384042	384087	Rnamotif	+	GACTCGTACAGCGACGTCGGAGTATCGGCGTTGTTTTCCAGCAGC	45	-10.9
385095	385146	Rnamotif	-	GTTACCGTATCGCGCCGATCGCGCTGGCTGTCGGCGCcgTCTTTATTCTCT	51	-13.3
385222	385258	Rnamotif	-	CTGTAAATGATGGGCACGATGCCCTTTTGCTCTGGG	36	-7.4
386642	386685	Rnamotif	-	TACGCAGCGCTGCCGCCAACCGAGACGCGGCTTTTGAGAAAAT	43	-8.3
386880	386922	Rnamotif	+	CAATCGAATTAGGTGGCTGAATGTGCCATCTTTTCCTTGCGG	42	-8.8
388520	388563	Rnamotif	-	AACGTTTCCCGCTCGCCGGCAAAAAGGTGGGTATCTGTTATTT	43	-8.7
388687	388725	Rnamotif	+	ACGCGTTTCGCCGATGGTATCCGTCGTTTTAATGCGCC	38	-6.5
392887	392922	Rnamotif	-	CGCCTGATTCCGGCGATATCGCCTTAATTTACCCT	35	-6.4
393221	393265	Rnamotif	+	GGAGCCGTGCCCGGCGGTGAACACATCGTCGaTGTATTTTTTTA	44	-10.8
393558	393601	Rnamotif	-	ATTCGGCAACAGTGTTGTGCGCCACGGCACaTTTTTCTTCGTT	43	-9.1
396090	396125	Rnamotif	+	CGGGCCGTAAACGGGGCGCCCTGTTTTTTGATGGG	35	-3.8
396207	396249	Rnamotif	+	ACGCGGTCTGCTGCGGCAAGGTTCGCCGTGTGTTTTATCGCG	42	-7.1
397705	397745	Rnamotif	+	CGCTGTACAACCCGCCCAGCAGCGGCGGTTTTATGGGGGA	40	-8.5
397863	397907	Rnamotif	+	CGGCCGCTGCACCTGATTGCCAACGATCAGGgTTTTCTGCCCGC	44	-10.8
398960	398998	Rnamotif	+	CTGATTGATGACCGGCATCACGCCGGTTTCTTCTTTCA	38	-9.3
399526	399566	Rnamotif	+	CGCCCGGACGGCGGCGTCTGAATGCCGgTTTTCACATCAG	40	-7.9
401086	401127	Rnamotif	+	AATGGTAGCCATCGCGGTGTGGCCGTGGgTTTTATTCTCGG	41	-7.8
403312	403358	Rnamotif	+	GGTCGAGATAATGGGCCAGTTGCTCGCGGCTCAgTTTGTCTTTCAG	46	-7.7
404129	404167	Rnamotif	-	CCACCATTAATCGCGCCAAAGGCGCGTTGTTTTACGGT	38	-10.2
404254	404296	Both	+	TGCGCCCGGCGGCCACCAGCGCGGTGGCgaTTTTTTTACTCG	42	-11.7
405937	405979	Both	-	ACATAAAAAAACCACCGCCGAAGCGGTGGTTCAGTTCAGGCG	42
405939	405980	Both	+	CCTGAACTGAACCACCGCTTCGGCGGTGGTTTTTTTATGTG	41	-14.1
411225	411265	Both	+	GGGTCAGGTTGCCGTCGGAACCGATGGaTTTCACTTCGCC	40	-8.1
413828	413870	Both	-	TGGAAAAATAATATTTTGTGACAAGATAaTTTTTATAAATAA	42
417221	417262	Rnamotif	-	GTTAGGCTGATGCCGCCCGACGGGCGGCcTTTTGGACGGTA	41	-14.5
417631	417674	Rnamotif	-	AGGCCCCTTACCCGCCGCTGGCGAATGGCGGTTTTATCTGTTA	43	-9.4
421064	421101	Rnamotif	-	CGGCCAGCGACGGCGCCAGTTCGCCTTTTTCGTCCAG	37	-5.6
421383	421424	Both	+	GCTTCGACAAAGGCATCGGCACCGGTGCCTTTATTCTGGAG	41	-11
421844	421883	Rnamotif	-	ACCGGCTTTCTGCCAGTGCCATTTGGCTTTTTCCGGGTC	39	-6.2
422868	422910	Rnamotif	+	GCGGTGGCCTTGCCGGAATTTTTCTCCGGCTATTTATTGATT	42	-10.5
423068	423113	Both	-	CCTTTCAGCAATGCCGTATCGACATAAGCGGCATTTTGCGCGCCT	45	-7.8
426235	426301	Erpin	-	TTATTAACAAATAAGATAAGTCTCAGGTCATGGTACGCAGTTGTAATATCTTATTTCACAGATAAA	66
426237	426304	Both	+	TATCTGTGAAATAAGATATTACAACTGCGTACCATGACCTGAGACTTATCTTAtTTGTTAATAATAA	67
427070	427116	Both	+	AACTTTTTGGTTCGCTGGGGATCGGTTCTGGCGGTTTTCTGCCTGT	46	-7.3
429492	429556	Both	-	AATTCGAATGCTCTGCCGTACCGCCATACGTTTAAGTGACGGCACAGCAGATTTTCTATTTATC	64
430898	430946	Both	-	ACCCCGATTAATACCGGGGTTTTGTTTATCTGGTGgTTTTAGGTTACA	48	-6.1
430915	430956	Both	-	TAAATGACGAACCCCGATTAATACCGGGGTTTTGTTTATCT	41	-9.4
431437	431474	Rnamotif	-	TTGCGGCATTGGCCTGACGGCGGGCTTTTTGGAATAA	37	-6.9
431455	431499	Rnamotif	+	CGTCAGGCCAATGCCGCAACGCGATGGCGGCGTTTTCCTGACGG	44	-9
432163	432203	Both	+	GGTCGGCGGCGCGCAGGATAAACTGCGaTTTGATATTGAT	40	-8.4
432982	433022	Both	-	TTGTAAAAAAAGCCCCTCGTTGAGGGGCTTTTTTTTGCCT	40	-13.4
432982	433025	Both	+	AGGCAAAAAAAAGCCCCTCAACGAGGGGCTTTTTTTACAAATC	43	-13.3
433947	434012	Both	+	AGTTTATGAAACCGGTTGCAGAGAGGTTTAAGTTGATGCACTCTGAAACCGGTTTCAGTTTCTGT	65
435505	435555	Rnamotif	+	GGTCCACTGCTGAGCCACATCGTCGTCGGTGTGGCTCaTTGTTTTCGCTG	50	-12.7
437166	437215	Rnamotif	+	CCCCGCTTGCGTATCGCCCGGCAATTGCCGGGCGATGTGTTTTTATGCG	49	-12
438902	438942	Both	-	TTCAGTTCTCCGCTGCCGTCCGGCAGCaTTTTCAGCGCTC	40	-11.7
439313	439372	Erpin	-	GAAAAAATAATTATATGCCGCCAATTTTAGTTATCGCGGCATATAaTTTAGTCCTGAAC	59	-8.5
439316	439375	Both	+	CAGGACTAAATTATATGCCGCGATAACTAAAATTGGCGGCATATAaTTATTTTTTCAAT	59	-8.5
439781	439824	Rnamotif	-	TAGTGCGCAGGCCGTCAGACGGCTTGGCGGaTTTTCCTGAACC	43	-8.5
440071	440108	Rnamotif	-	CGGCGGCTGGGTGGTGTAATCGCCGTTTTTCCACGCC	37	-4.7
440610	440652	Rnamotif	+	TGCGGTTTACGTGTGAGCTGAAGCTCATGgTTTCTTATTACC	42	-6.8
443826	443873	Rnamotif	-	CAGGTCACCGGCTGACGCAGTCAACGCTGCGTCGGTCTTGATTGATG	47	-12.1
444962	445005	Rnamotif	+	CCAGTTGCGGCTGCATCATGTTGCCGGTGCGTTTTTCCAGCAG	43	-6.1
446642	446685	Rnamotif	+	TGGTGTCGCCATGGGGCTTGAAGTAGCCCTGTTTTTCCCAGTG	43	-9.5
447226	447267	Rnamotif	-	TCTTGGCTTGATCCCCGCGCTTGCGGGGATTTGTTATTCTG	41	-14.1
448481	448522	Rnamotif	+	CAAAAAGCAGACGGCTTCCATCGAGCCGgTTTCATTGAGGG	41	-8.5
448751	448793	Both	+	CACGCCGACGACAATGCAGGCACTGCGTTGTTTTTCCGGGCT	42	-9.1
448957	448999	Both	+	GTTCTGATAAACATCCCACAAACAGGGATGTTTTAATAATGC	42	-8.8
451298	451343	Both	+	TTCACACTAAACGGGTGAGCTGCGGCTCGCCCGTTTTTTTATGTG	45	-14.2
451432	451471	Both	+	TGAAGGTCTGCCGCATCGCCGGGTGTGTCTTTTTAACGC	39	-6.7
451742	451781	Both	-	GACACAAAAAAGCCACCTAAAGGTGGCTTGATTTTTGAA	39	-10.7
451743	451782	Both	+	TCAAAAATCAAGCCACCTTTAGGTGGCTTTTTTGTGTCC	39	-10.7
453405	453447	Erpin	-	TGATTAAAAAGGGCTGTAATATACAGCTcTTAATTAACATTT	42
453408	453450	Both	+	TGTTAATTAAGAGCTGTATATTACAGCCcTTTTTAATCAGTT	42
456098	456135	Rnamotif	+	CTTCGTAAGATCGCTCGTTAGGGTGTTAATTTTCTCT	37	-4.9
456461	456502	Rnamotif	-	CAATAGACGCTGATGGTACTTTGACCGTCTTCTATCTTGAA	41	-7
457235	457271	Rnamotif	-	ATCTTAAGCACTGCGCGCTGCGCATTTTATTTTTGT	36	-6.2
458049	458098	Rnamotif	+	AAGTGTTCTCAGCGAGCTTATTGACTCAGGGTTCGCgTTTTATCGCGTA	49	-9.4
459178	459220	Rnamotif	-	TAGTCCGTGCACGCCAGAAATTCATGGCGgTTTTCAAATCCG	42	-8.5
459340	459386	Both	+	CGATGGATTTGGGTCATGGCGATGGCCGTGGCCgTTATGTTGAACG	46	-12.8
459709	459757	Erpin	-	GTCTATAAAAAAACACGCAACATGATGTACGTGTTTTTTAGACACCGT	48
459713	459756	Both	+	TGTCTAAAAAACACGTACATCATGTTGCGTGTTTTTTTATAGA	43	-6
460435	460475	Rnamotif	-	CTCTGCCAGCGGGCGGGGATCAACCGTCTTTTCTCTGGCG	40	-7.2
462079	462125	Rnamotif	-	ATCCCTGACGAGTTTATCCAGCCAGCGGGTAAACTTTTTGGAGACA	46	-8
462928	462971	Both	+	AGAAGATGATTTGGCAGAAATGATCCTGTCGTTTTACGACACG	43	-5.7
463360	463417	Erpin	+	ATATTGCAAATTAATGAGATCCCCATTCACTTTTGTTTTCATTATTTTGGGTTCTTT	57	-4.1
464614	464653	Both	-	ACACAAAAAAAGCCACCCGAAGGTGGCTTGATTTTTGAA	39	-10.7
464615	464654	Both	+	TCAAAAATCAAGCCACCTTCGGGTGGCTTTTTTTGTGTC	39	-11.6
467891	467934	Rnamotif	+	ATTCAGCTTATCAGGGGAACTAGTTCCTCTGTTTTGCCGGTTC	43	-9.6
469955	470004	Rnamotif	+	GGATTATTGCCTTCGGCAGCTTTGCATGACTGTTGGGTTTATTATGAAA	49	-5.5
470574	470621	Rnamotif	+	TGGCGCGTAGTGTCAGTGGCGGCGCGATCACTGGCTTTACTATGCTG	47	-9.8
470671	470717	Rnamotif	+	ATTGGCGGTCGTGGCGCACAGCTATGGTGCGCTGTTTACTTTGATC	46	-10.8
472710	472754	Rnamotif	-	CGCTCTGGACGCGTGACCAATTATTGGTTGCGTTTACGTTGTAC	44	-9.4
473031	473071	Rnamotif	+	TTACCGATGCCGGCGCGTATCGGCGCCaTTTTCGCTATTG	40	-11
473708	473754	Rnamotif	+	GGGCGAACTGGCGCTCACCTTGCTGGTGGGCGgcTATTTCTTCCGG	46	-14.8
477080	477130	Rnamotif	-	CGCAACATCAGGCCGTTTCAGTATCGCGGGAACGGCccTATTCTTCGTTA	50	-11
478539	478577	Rnamotif	-	ACCCCGCTGACGGGCATCCTGAGCCCTATTTTTACTAC	38	-6.9
478547	478594	Rnamotif	+	AATAGGGCTCAGGATGCCCGTCAGCGGGGTGTTCgTTTTCAATCCGC	47	-10.8
480020	480062	Rnamotif	+	TTGCCGGATCACACCGTTCTCACCGCGGTGTTATTTTGATCT	42	-7.7
482284	482326	Rnamotif	-	AACGGGCCGGTCAGGTTGACGGCAATCTGcTTTTGCCATTCG	42	-6.3
487069	487109	Both	-	CACCTCCGACAGCGGGTTAACCGCCTGCTTTTTTTCGTGG	40	-8.1
491621	491663	Both	-	AATCCTAAAAATGCCATGCTCGCCATGGCATTTTTACTATTA	42	-9.2
491622	491664	Both	+	AATAGTAAAAATGCCATGGCGAGCATGGCATTTTTAGGATTA	42	-10.7
492674	492713	Rnamotif	+	CGTCGGCCGCGGCCTGCCGGAGAGGGCTTTTCATTCATT	39	-5.2
493502	493551	Both	-	CGGTTGTCCGATCGGGCTGTCTTTGAAATAGTCCGGgTTTTTCACCATC	49	-8.1
501101	501143	Both	-	TTATTTTTATAAAAAATTAACCATTTTTaTTTTTTATAAAAC	42
502412	502451	Rnamotif	+	GTTTCAACAGCGGCCGCAAAAGCGGCCTTTTTTAGTGGT	39	-13.1
505121	505160	Rnamotif	+	TGTCGTCCGGGCCATCGGCGGCGGTGGTTTTGGTTTTCA	39	-8.4
505302	505348	Both	-	TTAATCCCCAGCGGCGCGCCAGTCGTGCGCGCCGTTTTACGCCGTC	46	-16.6
507733	507789	Erpin	-	TAACCAAAAAATGTTTATTACCCGTTTTGTCAATAAATAAACATTTACTTTCCCGA	56	-3
507735	507791	Both	+	GGGAAAGTAAATGTTTATTTATTGACAAAACGGGTAATAAACATTTTTTGGTTAAA	56	-3.4
508471	508515	Rnamotif	-	ACCAGCCAGGACGCATTGGCTTCGGCGATGCGTTTGCCTTCCGC	44	-9
510962	510998	Both	+	GGTGACCCTCTCGCTCATCGGGCGTTTTAGAGGAGA	36	-3.1
511261	511328	Both	+	GGTAATTCAAAAATTTATTCCCTTCATGGGGCGAGTCGTCATTTTGGTGAATTgTTTTTTATTTTTG	67	-0.2
513354	513393	Rnamotif	+	AGCGCCAGCCGGGCGGTGTAATCGCCgTTTTGCTCCAGC	39	-7.7
513412	513449	Rnamotif	+	GTTCCAGCAGCGCGCGCAGCAGCGCTTTTTTCATGTT	37	-7.5
520419	520459	Rnamotif	+	CAGGGTCGATGCCTGCGGGCTGAGCGGGTTTTCTCCCGCC	40	-7.6
522017	522063	Rnamotif	-	CGCCGCCGCCGTACTGCTTTTACTGCTGGCGGTGTTTTTCCCTGCG	46	-6.8
524113	524152	Rnamotif	+	ACGTTTTTTCAGGCGGCTGCCGCTGCCTTTTACGAAGGA	39	-10.4
524960	525003	Rnamotif	+	AACTCAGTGCGCGTGTTGTGCAGTCAGCGCGTTGTCTTCTGAC	43	-8.8
525171	525209	Both	-	CCGCGCATCAAGCGCTGGCAAGGCGCTTTTTACGGTCT	38	-7.5
525525	525595	Erpin	-	CTATCGGCAAAGACGATCGTAATTATTTAAAGGAGAGTGAATTATTCACTGTTCGTCTTTTCTTTTTTGT	70
527428	527479	Both	-	GTAACACCCAAGAGCTAACTGTTCGTCGCTGTTGGCTCTTTTTTATTGGAT	51	-10.6
527550	527588	Rnamotif	-	AAAAACCGGACGGCTTCAAAGAGCCaTTTTTTATGTCA	38	-6.2
531865	531908	Rnamotif	+	AACAGCACGCTGTGATGGTGATTCTCGTCGCTTTTGATCAGCA	43	-6.7
534408	534454	Rnamotif	+	GTCTGATTCGGTGACGTGAATGTACGGCACGTTATTTTCCGCCAGC	46	-6.2
535420	535466	Rnamotif	+	CGGTGCAGCGACTCTAGCTTCTGGGCGCTGGGGcTTTTGATTTTGG	46	-9.2
535888	535931	Rnamotif	+	AGCGACAGCAGCAGCGCCAGATCGGCGCTGgTTTCGGTTACCT	43	-13.9
539794	539840	Rnamotif	-	GGCGTCTCGCGGCACGGTCAGGGACCGATTGTGCTGTTTTTCCCAA	46	-9.9
540111	540159	Rnamotif	+	CCATCAGCGCCTTGCCGATGGTGTCTTCATCGGTGATTTTCTGATTGG	48	-6.9
540526	540571	Rnamotif	+	GTTCAGCGGCGTGGCGCTGCGCCAGCGCGCCAgTGTTTCTTCAGA	45	-9.9
540796	540838	Rnamotif	+	TTATTATCAGGCGGTGCGCCTAATGCGCTGTTTGCGTTATGG	42	-7.7
543839	543881	Rnamotif	+	CGGGGCGTACTGGCGACAGCAACCCTCGCCTTTTCGCACGCA	42	-6.5
543878	543922	Rnamotif	+	GCAAGGAGGTCTGATGTTTCGCTGGGGCATTATTTTTCTCATTA	44	-3.8
545630	545673	Rnamotif	+	TTTCGACCTGTCGGCTTACCGCGATGAGCTGTTTTTTCGGGCC	43	-6.7
547186	547223	Rnamotif	+	CCTCAATTTAACCTGCCGGTGCGGGTTATTTCTCCAT	37	-6.5
549152	549191	Rnamotif	-	CACTTATTCCCCGCTCACTGACGGGCGTTATTTATCAGT	39	-6.5
549669	549717	Rnamotif	-	ATATTCAAGCCGCAGGGAAGTATTTTGCTTCCCTGCTTTATTCTTAAT	48	-13
552254	552294	Rnamotif	+	CCATACCGCGATGCTGCTGGCGGCGGCGTGTTATCTGAGC	40	-8
553557	553597	Rnamotif	+	CCGACAGGGTTGACCGCGTTTTGTGGTCTTCATTTTGTTA	40	-8.5
555832	555872	Rnamotif	+	TTGCTCGGCACTGGCGGTGATGCTGCTGTTTTTCCTGCGA	40	-5.6
556379	556419	Rnamotif	+	GGGATTGTTACCGCCGGGTTGGGAGGCGTTTTCGTGATTG	40	-6
557122	557164	Both	+	TGATGCTTTTATCGGGTGCGTTGCACCCGATTTTTTACGCCA	42	-13.8
557389	557428	Rnamotif	+	CAATCCGGGGTCGGCCAACGGGCCGcgTTTTGCCGGTGC	39	-7.4
558835	558881	Rnamotif	+	GGCGACCCGACCCCCTTCAACTGGTCTGAAGGGGTTTTTTTACGGG	46	-12.9
564371	564413	Rnamotif	-	ATTCCCCTTGACCCTGTAGTTGCTACAGGGTTTTTACTACAG	42	-12.1
564473	564508	Rnamotif	-	CGTTCCGGTTCGGGCAATAGCCCTTTCTTCTCATA	35	-7.3
564710	564748	Rnamotif	-	CGCTGGCTGATGTGCATCAGTTGCGCTTTCAGTTGCTG	38	-6.1
565840	565880	Rnamotif	+	GGCGCGCGTACTGCGGCGGCATGTCGCGTTGTTTTTTTGG	40	-7
567468	567508	Both	+	GGGCGGCAGACTTGCCTGAATGGCGAaaTTTTATTCTTTA	40	-6.3
567551	567613	Erpin	-	CTTATAAAATATAAATTTTCACGTCAGTAATTTGTTCGTTAATATTTAtTTTATTATTATTT	62
567553	567617	Both	+	ATAATAATAAAATAAATATTAACGAACAAATTACTGACGTGAAAATTTATaTTTTATAAGTTAA	64
569229	569269	Rnamotif	+	CCGAAATCGCATATCGGCGTTGCCGGTATTGATTTTCAAA	40	-8
569700	569739	Rnamotif	-	AATATCCTCCGTGCGGCCTAACCGCAgTTTTCTAAACAG	39	-6.9
572381	572421	Rnamotif	-	TTCTCCTACCGGCGCCACATTCAGGCGCTTTTTCATCTGG	40	-9
573003	573041	Rnamotif	-	GCGCCAATCAGCACCGCGCGGTGGTGTTTTACTTTCTC	38	-7.2
573845	573880	Rnamotif	+	GGTATTTCTCGGTGGTGAGCCGCTTTTGTTTGTCT	35	-3.7
574442	574485	Both	+	CACCGGCTTGCTGGCGGTGCTGTGGTTGCCATTTATTTTAGCG	43	-5.4
584489	584546	Erpin	-	TTTATTCAAACCCTCACTGCAACTTCGAAATGTTGCAGTGAGGtTTTTTCAAAAATA	57	-11.4
585259	585307	Erpin	-	CATAATTAAAAACCCGGATCACTTGATGACCGGGTTTCCATTAGATCT	48
585261	585309	Erpin	+	ATCTAATGGAAACCCGGTCATCAAGTGATCCGGGTTTTTAATTATGAG	48
585322	585381	Erpin	-	TTTCCAGATAAGACGGTTGACCGATATTTCTACAGCACAACCGTCtTTCAACATATCAG	59	-10.5
585325	585383	Erpin	+	ATATGTTGAAAGACGGTTGTGCTGTAGAAATATCGGTCAACCGTCTTATCTGGAAAGC	58	-11
586795	586835	Both	-	AATTTAAAGAACCCGCCCACAAGGCGGGTTTTTGCTTTTC	40	-12.1
586796	586837	Erpin	+	AAAAGCAAAAACCCGCCTTGTGGGCGGGTTCTTTAAATTAA	41
586958	586998	Both	-	TATTTAAAGAACCCGCCCGCAAGGCGGGTTTTTGCTTTTC	40	-12.1
586959	587000	Both	+	AAAAGCAAAAACCCGCCTTGCGGGCGGGTTCTTTAAATAAG	41
587069	587108	Both	+	TTGTCAAGACCCGTGGGTTGACCCGTGTTTTCATAGATG	39	-4.6
588770	588827	Erpin	-	TCAGTAACAAGAAAAGATATGATATTATTAAGCAGCATCTTTTgTTGTTTATCGAGA	57
588775	588827	Erpin	+	ATAAACAACAAAAGATGCTGCTTAATAATATCATATCTTTTCTTGTTACTGA	52
591128	591197	Erpin	-	TAATAAGATAAAATCATTGCTGGATATAACTTACTATGAAAGGTTTGTAGATGATTTTATCGTTGTTTT	69
591130	591199	Both	+	AACAACGATAAAATCATCTACAAACCTTTCATAGTAAGTTATATCCAGCAATGATTTTATCTTATTATC	69
593114	593160	Rnamotif	-	GGATTAGCCGTTGTCGTCACGCCAGATGATGACGTTTTTCCTGCAC	46	-7.5
593850	593891	Rnamotif	-	GCGAGCAAAAAGACGCGCCCACGCGTCggTTTATTTGGGGG	41	-9.7
593853	593892	Both	+	CCAAATAAACCGACGCGTGGGCGCGTCTTTTTGCTCGCT	39	-9.7
594239	594295	Both	-	CACCTGATTAAAGCTCTGCCGTGGGTCACTCACGGTCAGGGCTTTTTTGCTGCCAT	56
596824	596863	Rnamotif	+	CGCCACGGTCACGTCGGACAACTGGCGTTTTACCAGCAA	39	-6.5
601001	601040	Rnamotif	+	TCTTATGGTTTTAGGCGAAAGCCTGccTTTTTGCGGCGC	39	-6.7
601586	601633	Rnamotif	+	GATGGAGGAACCGGCCTGCAACTCCGGCAGGTTGaTTTCGTTCAGAC	47	-12.2
603890	603927	Rnamotif	+	GACGTGAAGGTTGGCGATATCGTCATTTTCAATGATG	37	-4.7
605034	605080	Both	-	TTCATCGCCCACGCCGTCAATGATGGTGGTGGTGTCTTTGTTGATA	46	-6.3
605753	605798	Both	-	CTTAAAAAAAACTACCCGGCCGAAGCCGGGTAGTTTTTACAGTGC	45	-14.7
605755	605800	Both	+	ACTGTAAAAACTACCCGGCTTCGGCCGGGTAgTTTTTTTTAAGGG	45	-16
605966	606007	Both	+	CAATGAGCATCTGCGCTACAATAAGCGCGTTTTATTTTATT	41	-8.1
611458	611522	Both	+	TTTCGAAATAGTACGTATTTCGAAATAGTACGTATTTCGAAATAGTACGTATTTTAAACGAGTA	64	-5
612680	612720	Both	+	AGCCGGGTTAGCGGCGTGCTGTCGCCGaTATTATGTTCGC	40	-9
614037	614093	Erpin	-	AGATATAACAACGCCGCCGGTTGATGTCAGCCAACCGGCGGCGTTGTCTATTTCAT	56	-16.2
614039	614095	Both	+	GAAATAGACAACGCCGCCGGTTGGCTGACATCAACCGGCGGCGTTGTTATATCTGG	56	-16.2
616156	616203	Rnamotif	+	AGATCCAGTCGCTGCTGTTGGATCTGGCGCAGCAGTTGCTGTTTTTC	47	-9
616673	616710	Rnamotif	+	GCCGATGCCAACCCCGGTCCAGGGGTTTTTATGTACG	37	-7.9
618596	618638	Rnamotif	+	GTTGGCCGGTTTGCCGGGGTATACTGGCGcTTTTCCGCACAT	42	-8.9
626064	626099	Both	-	CGGCCTTGTTGCCCGGTGACGGGTTTTCGTAGATC	35	-7
626597	626648	Erpin	-	ATTACGAAAAAACGGCGCTCATAATAATGAAACGCCGTTTTATTTTATTTG	51
626599	626650	Both	+	AATAAAATAAAACGGCGTTTCATTATTATGAGCGCCGTTTTTTCGTAATTG	51	-10.6
627210	627250	Both	-	GGCTAACGCAAGCCCCGCAACGCGGGGCTCTTTTCTCAGG	40	-13.3
628265	628315	Both	-	TTAATAGCAAACGGCCTGTGCCTTCTGACACAGGCCGTTTTGTTTTCTGA	50	-13.7
628267	628316	Both	+	AGAAAACAAAACGGCCTGTGTCAGAAGGCACAGGCCGTTTGCTATTAAG	49	-13.7
628315	628356	Rnamotif	-	TGTAAGTGAGACCTTGCCAGAAGGCGAGGTCTATTTGCAGC	41	-11.8
628780	628827	Rnamotif	+	GGCCGCGATGCCGATCGGACCCGGCCCCCGGTTGaTTTTCAACGACG	47	-7.9
629164	629214	Rnamotif	-	TAACGCGCGGTTCCGGCTGGCAGTGAATCAGCCGGGccTTTTTCCAGGCC	50	-13.4
630217	630258	Both	+	TCTGCCCTGACGATTGGTCAGGGCCAATCTATTTTATTTTC	41	-8.3
630465	630508	Erpin	-	TGAATAAATAAAAAGAGAGGGATTCTCTTTTTTCTCGCCTGAT	43	-5.7
630468	630510	Both	+	AGGCGAGAAAAAAGAGAATCCCTCTCTTtTTATTTATTCATT	42
630976	631020	Rnamotif	-	AACAGGCAGTTGCTGATGGTGACGTAATCGGCTTTTTCCCCGAT	44	-6.7
631927	631968	Both	+	AGCAATCCGAACGGGCTGGCGACAGCCCGTTTTTAACCATT	41	-14.6
632403	632443	Rnamotif	+	GGCGGTGCGTACCGTCGCGGGCGGCGGcTGTTATCTGACG	40	-8.7
636048	636088	Rnamotif	+	CAGTATGGGCGCGGGTTCCGTCAGCCTGTTTTTGATGATC	40	-5.4
637060	637103	Rnamotif	-	GCCATCAGGCAGCTTGCGTCTGGCGCAGGCgTTTTTCGCGGCG	43	-12
637557	637595	Rnamotif	-	TCTCAGCCGAAGGCCGTTCGCGGTCcTTTTTGGCGTTC	38	-6.2
637746	637792	Rnamotif	-	CTCTTTCTGGTGTTTGGCGAAGTTGTCGTTGAACTGTTTTTTCTGT	46	-6.2
637826	637875	Both	+	CCTGATATCAACAGGGCGCGTCAACTGACGCGCCCTGTTTTCGTTGCCT	49	-16.1
651261	651304	Both	-	CATATGATTAAGCCACCTCTTTAGCGGTGGCTTTTTTATTTTT	43	-11.2
651262	651306	Erpin	+	AAAATAAAAAAGCCACCGCTAAAGAGGTGGCTTAATCATATGAT	44
651597	651641	Both	-	AGTGCTGCCAACCCCCGGTCCTGACCGGGGGTTTTTATTTCTCA	44	-16.8
653849	653893	Rnamotif	+	TTTCAAGCTGCTTGCGATATTTACTTTCGCGATATTTTTCCAGC	44	-6
654285	654322	Rnamotif	-	CGAGCAGGCGATGCCGCTGTCGGCGTTTTTGTTCGAC	37	-5.5
654800	654841	Rnamotif	+	GATCGCGGAAACGGTCGTAAGTACGGCCGTTATCGTTGGTC	41	-10.1
655770	655811	Rnamotif	+	TTCGGTTTGCTGCTGGCCTTGTGCCAGCcTTTTCAAAATGG	41	-10.2
656546	656594	Rnamotif	+	CGAAAATGGCGCAAGGCGGGCATGCCGGTCGCTTTGTTTTCCCCCGGC	48	-8.8
657855	657897	Both	+	TTAATCACATAGTGCGTTATCGCTGCGTGCTTATTTTTCGCT	42	-5.5
658975	659021	Both	-	GGAAAAAGAAAGGCCGGAGAATATACTCCGGCCTTATTAACGGTAT	46	-16.9
658977	659022	Both	+	ACCGTTAATAAGGCCGGAGTATATTCTCCGGCCTTTCTTTTTCCG	45	-17.4
660896	660939	Both	-	CTGTTCGAAGCGGCGGCGCAAGCATCCGCCaTTTTGTCGGGCG	43	-8
662320	662366	Both	-	AAATGTAAAAAGCCCTGCAACAAGTTGCAGGGCTTTATTATTCAAC	46	-15.8
662322	662367	Both	+	TGAATAATAAAGCCCTGCAACTTGTTGCAGGGCTTTTTACATTTT	45	-15.8
663078	663121	Both	+	TTTCCAACTGACAGGCTGGCAGCTGGCCTGcTTGCTGTTTTGC	43	-10.5
663577	663640	Erpin	-	TCCGCAAAAAACCAATAGAGAATGACCGACGCGTTTGAATAATTTATTGGTTCTCTTTGGCTC	63	-5.5
663579	663642	Erpin	+	GCCAAAGAGAACCAATAAATTATTCAAACGCGTCGGTCATTCTCTATTGGTTTTTTGCGGAGA	63
664876	664926	Both	+	TGTGTATATTTCCCTTATCTGCCAGGCAGATAAGGGaaTTTTTTATCAGT	50	-10.5
666206	666249	Both	+	GGTAATCGACCGTCGGGGTAGATGCGCCGACTTTTTGCACCAC	43	-7.4
667142	667179	Both	-	GTGAGAAAAAAGGCCGATATCGGCCTTTTTCCTTTCT	37	-9.3
667143	667180	Both	+	GAAAGGAAAAAGGCCGATATCGGCCTTTTTTCTCACC	37	-9.3
667682	667745	Both	-	TTTATCGCTAAAGTGTTCCTGCAACCAGCGACTGGAACTTGCAGAACGCTTTTTGTTAGCCAT	63
670340	670379	Both	+	CTCACTCCAAACCCCGGCTTGCCGGGGTTTTTTACTCCG	39	-12.2
670449	670488	Rnamotif	+	ATCTCTCCTGCCCCCAGATTATGGGGaTTTTGAATGTAA	39	-9
673054	673097	Both	+	GACCCGAATGACGGCGCTGTTTGCCACGCTGTTTTTCGTACTC	43	-5
673639	673682	Both	-	GATAACAAAAAACCCCGATATATCGGGGCtTTGTGCAACTGGA	43
673643	673682	Both	+	GTTGCACAAAGCCCCGATATATCGGGGTTTTTTGTTATC	39	-10.3
673687	673724	Rnamotif	+	GCAGAATTACTGGGCTATTAAGCCCTTTTTTTATGTC	37	-8.2
678250	678289	Rnamotif	+	CAATCCGCGTGCTGCGTGACAACGTGGTTATTTTTGAAG	39	-5.9
678417	678459	Rnamotif	-	ACGTTACTGCACGTATCAGTCGATGGTGCGTTTGATCTCAAT	42	-7.5
678465	678510	Rnamotif	+	TGTTTTCATGCTGGGGGGCCGAGTGCCCCCCGaTTTTTCTCTGAG	45	-16.9
680115	680160	Both	-	CATACGCAGCAGACCGCGGCGGCTGTGGTGGTCTTTCTTGTGCTC	45	-8.7
680262	680306	Both	+	TTTCAGGAGAAAGGGGCCTCTTTGGGCCCCTTTCTTCTAGGAAG	44	-15.4
680698	680743	Rnamotif	+	GCGTACCTACGCTGCTGGCCGTATCCCCGGCAGTTTTTTCCGTCG	45	-10.7
680789	680833	Rnamotif	+	GACCGTCCGATTCGTCCGCTGTTCCCGGATGGTTTCGTTAATGA	44	-7.2
682632	682683	Rnamotif	+	TAATCGATTGGCAGCTCCTTACGATGTGAAGGAGCTGcgTGTATTATAAGG	51	-12.3
683180	683229	Rnamotif	+	CGGTCGCTACCTGTTGGCGCAGGATGATCTGCTAGCGTTTTATCGCGAC	49	-6.4
683670	683710	Rnamotif	+	ATTTCTTCATCGCCTTAACGGGCGAGGCTTTTTTGTTCGC	40	-5.8
683677	683722	Both	+	CATCGCCTTAACGGGCGAGGCTTTTTTGTTCGcTTTTTAATCCAA	45	-6.1
685726	685765	Both	-	ACATAAAAAAACCAGCCCGAGGGCTGGTTTTTCACATCA	39	-11.8
685727	685766	Both	+	GATGTGAAAAACCAGCCCTCGGGCTGGTTTTTTTATGTC	39	-12.8
687208	687246	Rnamotif	+	AGGTTTCGCATTCGTCCTTGGGGCGGTTTTCCGAGCGG	38	-5.9
690171	690213	Rnamotif	+	TCAGCGTCGGAGGCTGGTGTTGCACCAGCCTTTCTTTTTGCA	42	-14.1
691813	691851	Rnamotif	+	ATCCGCTCAGTGCGGAAGAAATTCGCTTTTTCATTAAC	38	-4.4
695301	695342	Both	-	CAGCAGTCTGATGCTGCCGGATGGCAGCGTTTCGTATCAAC	41	-11.7
695673	695717	Both	+	TCAACAGCTTCACGCTGCCATCCGGCAGCGTTTTTTTTTCAGCC	44	-14.9
697989	698033	Rnamotif	+	GAATCACTGGATACGCTGGCCGCGTGGCGTGcTTTTCATGGCGA	44	-6
698528	698571	Rnamotif	+	GATTATCTGAAGCCACTCTTCAAGAGGTGGCTTTTTACTATGT	43	-8.8
702289	702329	Rnamotif	+	GGCGCTGATGTCCCACCGGATGGTGGGcTATTTTTCGCTG	40	-10.6
703577	703622	Both	+	TTTTTGTATTACCTGCCGTTTGACGACGGCAGGTTTTTTTACGCC	45	-14.7
706487	706534	Rnamotif	+	TTCGCCGATCGTGCTGTCGTCACAGTCGGCGGCGaTTTTGGAAGAGC	47	-10.6
706931	706971	Rnamotif	-	CCCGAACTTGACGCCGGAAGCGCGGTGaTATTTTTTCTCT	40	-7.5
707186	707228	Both	+	CGATCCTACCTGCTGCAAGGCTTTGCAGCcTTTTGAGCCGTA	42	-9.7
709041	709101	Erpin	+	CATCAAACCAAGAAATCAAGTTTTAATAATTCGTGGTGTTGGTTTTaTTTTTTAATTTGG	60	-3.4
710844	710896	Both	+	AATAAGCCTGACGCCCCGTTCGCTCCCCGCAACGGGGCGTTTTTATGGTCCG	52	-14.9
710853	710895	Both	+	GACGCCCCGTTCGCTCCCCGCAACGGGGCGTTTTTATGGTCC	42	-8.5
713878	713927	Both	-	GGACAAAAAAACGGGTGCGGCTTACGCCGCACCCGcTTGTCCCGGGAAG	49	-16.2
713881	713928	Both	+	CCCGGGACAAGCGGGTGCGGCGTAAGCCGCACCCGTTTTTTTGTCCG	47	-16.2
724069	724112	Both	+	GCTGAAACCTACGCCGGGGTTCCCCCCGGCGTTTTCTTTTCGC	43	-17.9
726872	726916	Both	-	CCGTAAAAAAACCGGTGCCAGTAGGCACCGGTTTTTCATCGTGC	44	-17
726874	726917	Both	+	ACGATGAAAAACCGGTGCCTACTGGCACCGGTTTTTTTACGGC	43	-17.6
727491	727528	Rnamotif	-	TGCGGTAAGTATGGCGAAAGCGCCGTTTTTTGCGGCG	37	-6.3
729261	729305	Rnamotif	-	GGCGGCTGGTCCTTCCGTCTTAAACCGGAAGaTTTTTACCTGCA	44	-8.1
731121	731158	Rnamotif	-	CACCGAGACGCTGCCCAACCGGGCGTTCGTTTCGGCT	37	-7.6
731660	731703	Rnamotif	+	CGACCTCTCAGCGGCTTTTGATGTAAAGTCGTTTTATATCAAT	43	-6.9
732581	732623	Rnamotif	+	AGGCATTTCCGCCGCGCATCTGGTGCGCGGTTTTACGCATTC	42	-13.6
732810	732848	Rnamotif	-	CGACGAGCTTACGGCGATATTCGCCGTCTGTATTGTCA	38	-9.1
733028	733064	Rnamotif	+	ATTCGGGATGGCGCCGGGGCGGCGTTTTTTATCGGC	36	-7.2
733087	733137	Rnamotif	+	GATTTACGCCACGCTGTCGGTGCTGGGGATGGCGGTGaTTTTCAACTATA	50	-8.4
736778	736819	Rnamotif	+	GCTGACGCTCGCCACGCAGGGGCACGTGGTTTCGTTAAATC	41	-6.7
737536	737574	Rnamotif	+	AGAACGGCCCGGACGGGCATTTCGTCTATATTATCGAT	38	-4.1
738551	738597	Rnamotif	+	CTAAGCTACAGCGCGGTCAACGGACATACCGCGaTTGTATTGAGCA	46	-8.5
738834	738874	Rnamotif	+	TCAGTGTGCCGGTGTCCCTGCTGGGCGCTTTTGCGCTGAT	40	-7.3
739571	739614	Rnamotif	-	CCTGCGCCATCGGCGGCCGTTGCGCGCTGCCTTTTAGCGTCAG	43	-10.6
741639	741676	Rnamotif	+	AAGATGAGCTGCGCAGTACGCTGCGTTTTCAGCAGGA	37	-6.6
742961	743002	Rnamotif	-	CTGAACCAGCCTCCTGTATGCCGACAGGGTCTATTATCAGT	41	-6.6
744001	744041	Rnamotif	-	AAATCCCCAATCCGGGGAATATTTTCGGTTGTTTTTTCAT	40	-3.7
744871	744913	Both	+	CGGCGTCCACGGCGGCGTAAGTGTAGCCGCTCTGTTTTAGCG	42	-9.4
746189	746255	Both	+	GCACTTCAATCGGCCAGTGCGACAGTTTTTCCAGCAATCTCAACCGCTGGCCtTTTTTGATGTTAT	66	-12.7
747841	747878	Rnamotif	-	CCAGCAGGCGCTCCGCCACCGCGGATTTTCCCAGCAA	37	-7.3
748116	748151	Both	+	GTTGTTTGATACCGGTTCGCCGGTTTTTATTCAGC	35	-5.6
748578	748624	Both	-	ATGACAGTCACGATGCCGGCCTGACCGGCATCgTTTTTTTTATCAA	46	-14.9
752160	752200	Rnamotif	-	CTGATGGAAGGCTGCCGCTGGTGGCAGgTGTTATTTCGCG	40	-8.2
755406	755446	Both	-	TACAGTGACGCCTCGCCGTACGGGCGAGTTTTGAAGCGAC	40	-11.3
755458	755503	Both	-	CTCCTTTTATGTGGCTGCCTTCGGGCAGCCAcTTTTTTTTGCGCC	45	-16.1
755722	755763	Rnamotif	+	ATTCATTATTTCTGTGATGTTGTTCACGGTTTTAAAGATAC	41	-6.7
756861	756900	Rnamotif	-	CAGCAGGATCCCGCCCGGTACGCGGCGTTTTTCAAGACC	39	-5.7
757641	757682	Both	+	TCATGCTCTAAGGGGAACCGCGGTTCCCCTTTTTTATTCCT	41	-12.8
759485	759530	Both	-	ACTCACGACAACCGGGGAGCTTGCTCCCCGGtTTTTTTACACCTT	45	-16.7
759488	759532	Both	+	GTGTAAAAAAACCGGGGAGCAAGCTCCCCGGTTGTCGTGAGTAT	44	-16.7
761522	761563	Rnamotif	+	AGATAAGTCGCGTCGCCCTCGCGGGCGGCTGTTTTTCAGGT	41	-13.6
761583	761623	Rnamotif	+	GTAATACGATCTGGTGCGGGTGGCGCTGTTTTTATCGGAT	40	-6.1
762258	762295	Rnamotif	-	CAAACCGGGTTCGGCGACGCTGCCGTTTTTCGGGGTG	37	-6.1
762362	762398	Rnamotif	+	CGATCGGGCAGCGGCTATTGCCGaTTTTTTTGAAGT	36	-6.9
763903	763948	Rnamotif	-	CGCCGGAAGTCGATCGTTCAAATAAGGGCGATCTTTTGCTTGTTT	45	-10.3
764743	764778	Rnamotif	-	GCGTTTAATTTCCGGGCATCCGGTTTTATGACGCC	35	-5.6
767396	767435	Rnamotif	-	TCCGGCAACCCCGGCAGCCGCTTGCCGTTTTCCCCCGCC	39	-7.4
769939	769982	Rnamotif	-	TCAACAGCAGGGTACGAAGTATTGCTCGTGCTTTCATTATTCT	43	-6.5
773685	773722	Rnamotif	+	GCGGTGACCGACGCCGTGCGCGGCGTGTCTTTCTCGC	37	-8.1
775305	775355	Both	+	GTGCATAATACGGGAGGACAGCGGCGGTTGTCTTCCCgTTGCTATTTTGG	50	-12.8
778526	778569	Both	-	TCATCCTTCAATGCCGCCCTCCGGGCGGCATTGTCGTTTTTAG	43	-15.9
778528	778571	Both	+	AAAAACGACAATGCCGCCCGGAGGGCGGCATTGAAGGATGATA	43	-15.9
779193	779232	Rnamotif	+	CCATGCGGTACGGGCGACCGAAGCCCaTTTTCACGCAGA	39	-7.8
780287	780331	Rnamotif	+	CGGAAAAACGCGATGTTTGCCGGAAGGCATCaTTTTTTTATCGT	44	-6.8
781999	782045	Both	+	CGAGCTCTCCTTTGCTGCCTGCACGGCAGTAAccTTTTTCGGTGAT	46	-11.2
782466	782523	Both	-	TATGACAGTTGCCGCCCAACCGAAAGACCGCTAAGGTTGGGCGGTTAATTTTTCTCT	57	-12.8
785759	785807	Both	-	ACTTCACAAAATCAATTGACTTATCATTAGTTGAcTTGTTAACTAATA	48	-3.9
785987	786032	Rnamotif	-	CATCCTGTTCACAGGGCAGCTTACGCTGCCCTGTTTGTTTTCCGC	45	-15.2
786677	786724	Rnamotif	+	CGTGCATGGCGGCGGTCGGCGTCCAGGTCGGTCGCTCTTTCTTGCGT	47	-7
790015	790061	Rnamotif	-	ATAAAGAGTTAGCGCTTACCAACCCCAGAGCGCgTTTTACCGTCGG	46	-8
791240	791278	Rnamotif	+	GGCGGCTATTATCGCTGCCCGGCGAgTTTTTTTGACCG	38	-5.3
792686	792733	Rnamotif	-	GGACGCCACGTTCTGCGGCAAATGGCAGCCGTAGATTTTCTCAATAC	47	-13.4
796366	796408	Rnamotif	+	AGAAAGACAGCCCGGTGATGCGACGGCCGGTTTTCCATTCGC	42	-7.2
797026	797069	Rnamotif	+	TGAAGCGGTAAGACTGGGCGGAAAGCCGGTCTTTTTCATCGGT	43	-9.1
800500	800544	Rnamotif	+	CAAGAGTATCATTTCGTGCCGCGACGCGGGAcTTTTTTCCGGTC	44	-5.4
800532	800569	Rnamotif	+	TTTTTTCCGGTCGCCGGCCGCGGCGTTTTTCCGGTTC	37	-8.8
800688	800729	Rnamotif	-	AATGCGCAATCGGCGAGTCGATAAGCGCCTTTTTCAGATAG	41	-5.3
804178	804221	Rnamotif	-	TTCCACCTCATCCCGCGTGGCGATGCGCGGGTTTTGCTGCAGG	43	-13.1
804341	804377	Both	-	ACTAACGACCACAGCCCCAGGCTGTTCTTTTTCAGT	36	-6.6
805743	805790	Both	-	AAACAGACTACGCCGGGGACGATGCTCCCCGGCaTTTTCCGCTATCC	47	-17.7
807983	808037	Both	-	AACCGTTGAAACGGTGGGGCGATCGACAATCAGCCCCACCGTTTTCTTACCACG	54	-15.2
808339	808376	Both	+	GCGCGCCCAGTCCGCCACGCGGCGGTTTTGCAGGTAC	37	-9
808996	809040	Both	-	TGATTCGGGAAGCCCCGTCGCTGCGCCGGGGCTTTTTCTTGTCG	44	-11.3
808997	809042	Both	+	GACAAGAAAAAGCCCCGGCGCAGCGACGGGGCTTCCCGAATCAAT	45
813852	813891	Both	+	TGTGCGAAGGGCGGGGCATTCCACCCGTTTTTCGTCACT	39	-7.1
814495	814540	Both	-	ATAAATATTACCCGACGAAAAATACACCGTCGGTTTTTAATGCAA	45	-8.7
816380	816416	Rnamotif	+	GAGAGCCTGACCCGGTGATACCGGTTTTCCTGCTAT	36	-6.3
818926	818965	Rnamotif	+	GGCGACATCGATACCGCTTTTGTGGTGTTTAAATTCGCG	39	-7
819651	819691	Rnamotif	-	AAAGCCCTGCGCGCCGCGGGTGATGGCGTTTTCCAGATCC	40	-5.7
821238	821283	Rnamotif	-	ATCGAGCGCGATGCCGTGTGGGTCGAGCGGCGgTTTTTCCCGGCA	45	-7.6
822724	822766	Rnamotif	+	GTGATCGGCGCGCTGGCGGGGCTGGCCGGCTTTATTCTCAGC	42	-11.4
828487	828530	Rnamotif	-	CCATGATGATATGGGCCTGACTCGGCTCAcaTTTTTGTCGCGT	43	-8.5
831530	831572	Rnamotif	+	GTTCTCCGGCGGCGGTGGGGGTCATACCGCTTTTCCGCCGCT	42	-8.3
831684	831727	Rnamotif	-	CGCACGTTATCTGCAGGACACCGCCCTGCGcTATTTTCTGGAA	43	-8
832142	832188	Rnamotif	+	GGTGGTGGCGATGGCGATCGCCATGTGGTCGCTGTTTACGTTCCTG	46	-8.5
832532	832571	Rnamotif	-	ACCGCCGCCAGCCGCCATAACAGCGGaTTTTTCATCACG	39	-5.4
835120	835155	Rnamotif	+	GCGCGGTGACAGCGCTTGAGCGCTTTTTCTCGCCG	35	-5.6
835204	835241	Rnamotif	+	TGAAATGTCTGGCGGGCGGCACCGCTTATTTTGGCGT	37	-7.2
835288	835329	Rnamotif	+	ATGCTTCCGCCGGTCTGCTGATACAGACCTTTGATTTACCG	41	-9.2
836213	836250	Both	+	GGTTAGCATCTGGCGCAGCGGTGCCTTTTATTTTCCC	37	-7.6
837369	837410	Both	+	GAAATAATAAAAAAATGTTATTATTTTgTTTTCAGGGTGTA	41
838577	838621	Rnamotif	+	CGAGGTTGGAAGCGGAGTAGCCCAACTCCGCcTGTATCTTTCGA	44	-11.9
839937	839974	Both	-	GTCGTCAACAATGCCGGTTACGGCGTTTTCGGCATGA	37	-7.5
846867	846918	Erpin	-	TGAACGAAAAACGCCGCTTGATGAAACGGCGGCGGCGaTTTATCTCGTCAT	51
846870	846920	Both	+	ACGAGATAAATCGCCGCCGCCGTTTCATCAAGCGGCGTTTTTCGTTCAAA	50
846876	846919	Rnamotif	+	TAAATCGCCGCCGCCGTTTCATCAAGCGGCGTTTTTCGTTCAA	43	-11
848682	848718	Rnamotif	-	TTGTTAACCAGCGCCGAGAAGGCGTTTTCCACATCT	36	-6.8
850160	850207	Rnamotif	+	GCCGTTCTATGGTGCCATTGGCATCGCCATGGCGCTCTATTTCGCCG	47	-8.4
855829	855870	Both	-	CGTACCTCTAAGTCAGGCCACATCCTGACTTTTTGTGATAG	41	-8.2
856994	857061	Erpin	+	TTATTCGAGAGCACTTGATGCCTTCAGAATCTATCATGCGAGTGACCTCAAGTGTTTTTGTAGAAAC	67
857351	857396	Erpin	-	ATGATATTTTAACATCTTTATTAGAAAGATATTTGTTGTTTTTTA	45
859651	859685	Both	-	GCATGGCGCAAGCCCTGCGGGCTTTTTTGTGCCC	34	-5.6
862145	862184	Rnamotif	+	ACTGTGACCGTGGGGGCGTGAGCCCCCTTTTTTGCGGTG	39	-14.5
862909	862945	Rnamotif	-	GGTAAGGCCGTTCGGCCTGGCTGATTTTTTTCCACG	36	-4.2
863460	863503	Rnamotif	+	GCATGGCTTGCTGTCCGATGATTACAGGACGTTTTAAACATGC	43	-5.4
868107	868144	Rnamotif	-	CAGTCGGGCACCGGGCCGCCGCCCGTTTTTAGCGGTC	37	-8.9
869898	869940	Rnamotif	+	CTGGGAATTCAGTCGGCAGCGGGGGCCGGCTATTGGTTGAGG	42	-9.5
872921	872965	Rnamotif	-	TATACCTGCCAGAGAGGGCGTTTTTTCTCTCcTTTTACCTGCAA	44	-6.8
872933	872970	Rnamotif	-	CCTGATATACCTGCCAGAGAGGGCGTTTTTTCTCTCC	37	-4.4
874379	874418	Rnamotif	+	GCAATCAAAGGCTGAGCTGGAGTTCAGTTTTCAGGGTAA	39	-6.2
875662	875702	Rnamotif	+	GTTGTTCCAGAGCGCTGAAAACAGTGCgTTGATTATCAAT	40	-8.4
876813	876851	Both	-	ATAGCTGTAGTCCGGTCGCGCCCCGGTTTTAACTTCCA	38	-4.7
879929	879992	Erpin	-	AGCACAATAATAGCAATATATATAAATGATGATTCCTGTTTATATTGCTaTTTTTTCTTATTC	63	-5.3
879931	879995	Erpin	+	ATAAGAAAAAATAGCAATATAAACAGGAATCATCATTTATATATATTGCTATTATTGTGCTCGC	64	-5
880633	880700	Both	-	TAAAAAATTAGGCTAACTGAATGTCTAAGTAAATAATTAGACATTCAGTTAGCaTTTAAAAAGACTT	67	-9.5
881684	881723	Rnamotif	+	TCCAGCAGTGCGCGGTATTTTTGCCGCTGTTTTTCACGC	39	-9.6
883758	883803	Both	+	TATTTCAGCAATGGCGACATCCACTCCTCGCCATTTTTGATCAGA	45	-7.4
887139	887202	Erpin	-	TCACTAAGAATTACTTTATTTAAGACCAAAAAAAGCACCAAAATAAAGTATTACTTTTATATT	63	-2.9
887141	887205	Both	+	TATAAAAGTAATACTTTATTTTGGTGCTTTTTTTGGTCTTAAATAAAGTAaTTCTTAGTGATAA	64	-2.9
888654	888698	Rnamotif	+	CTCAGTATTCCGTGGCCTGATGCCGGGCCACcTGTTCGTTGCTG	44	-14.8
890861	890902	Rnamotif	-	AATGGCCCCCACCAGCAGCGCATGGCTGGTTTTTTCCCAGT	41	-7.9
891353	891396	Both	+	TGGACGAGTTCCCAGCGCTGGGGCGGCTGGaTTTTTTCGAATC	43	-8.4
903351	903391	Both	-	TAATTTCTTTTTCACCATGTTGTGGTGATTTTTTATCAAG	40	-7.9
903766	903811	Rnamotif	+	AAGCACAGACTTCTCCAGAGAACAGCTTGGAGGTTTTATACTTGA	45	-7.1
905312	905358	Rnamotif	+	ATCCTGTTTTTCCCGTTCCATGCTTATGAACGGGTTCTGTTTGTTT	46	-9.6
905546	905591	Both	+	GCGTTTTTACACGTTGCCCAAAACGGGCGGTGaTGTCTTTTGTAT	45	-8.9
906922	906981	Both	+	CAGATAAAATAAAGCTGGAAGGATCGTTAGGATCGCTTCCGGCTTgTTTCTAATTATAA	59	-9.6
907959	908001	Rnamotif	+	GAAGGCCAGACCGGGGTCCGGACTTTCCGaTTTTTCTGCCTG	42	-4.7
913897	913941	Both	-	GCGTTGCCGGACACCACCTTCGCGGTGGTGgaTTTTGAGCTGAG	44	-12.5
915192	915236	Both	-	TCTCCCGACAACCCCTGAATCACCATCAGGGGTTTTCTGTTTGT	44	-11.9
915233	915277	Rnamotif	-	GGACTAAATTATGCACGTGAACTGCACGTGCATTTCATGTCTCT	44	-12.2
915750	915799	Rnamotif	+	TCAAAGGCTTTGCGGCAGGGAGAAAACAGCTTGCCGCTTTTACGTGGGA	49	-14.2
916328	916375	Both	-	ATAACCGTAGCCTGCGGGAGATTATCGATCTGTGGTTTTCTCTTTAC	47	-3.6
917521	917569	Both	+	ATATAGAAAGAAGAAATTTACGTTCCTTATTTCTaTTGTTGATATATG	48
922799	922843	Both	-	GCCATGTGTTCCCGCTGGATATCACGGCGGcgTTTTAATCGCGC	44	-9.8
925852	925903	Both	+	CAAGATTTTTCAAAAATAGAGTGAAATTATTATTTTTgTTTTGTATGTATA	51	-0.2
926705	926747	Rnamotif	+	GCCTTTTCCGGGTCGCCCAGCCCGGCGGCgTTTTGCGGGATG	42	-10.4
927563	927612	Rnamotif	+	GCCTTCTGGCGGCGGTGTGATGTCCTTTTCATGCTGCTTTTTTCAGTCT	49	-8.6
929449	929486	Rnamotif	+	GGCGAATAAAGCCGGTCGCTGCCGGTTTCTTATTCCG	37	-7
931419	931461	Rnamotif	-	TGACAGGGCCATCGGTTACGCTCCGGCCGGTTTTTCCATAGG	42	-4.6
933262	933305	Rnamotif	-	ATTTCGCCAGCCGCCACAGTAAACGCTGGCGTTTTTTGGGTGG	43	-5.9
933488	933525	Rnamotif	-	CCCACCACGCCCGCCGGTACCGGCGTTTTCCCGTTGC	37	-8.4
936837	936882	Rnamotif	-	ATTATTTTCGATGGCCCGCAGCCGCTGGGTTAgTTTTTTACTTCG	45	-6.5
939824	939862	Rnamotif	+	CAATCTGGCCCCCGGTTATTACCGGaTTTTGCCGGTGG	38	-8
943520	943565	Rnamotif	-	CCGACAACAGCGCCGCAGCGGGCAACGTGCGGCTTTTAGCCGGGA	45	-10.6
943723	943763	Rnamotif	+	ATGGCACAACGCCGCGCCCCGGCGTGGgTTTTTACCGGTC	40	-9.8
944260	944296	Rnamotif	-	TGATTGCCTGCGCGGGCATCCCGCTTTTCCGATACG	36	-8.4
945303	945343	Rnamotif	-	GGCAGCGGTACCGCCGGATATAACGGCGTATCTTTTGCCG	40	-9
946074	946114	Rnamotif	+	CTACCTACCCAGCCCGCCGCGTGCGGGCTTTTTTACGCCC	40	-11.9
946253	946292	Rnamotif	+	TCGGCACTACACCGCACCCGCCTGCGGTTTTCGGATCGC	39	-7.1
946322	946364	Both	+	ACCCAACGCCAGCCCGCGCCGCTGCCGGGCTTTTGCGGGAGA	42	-7.7
947231	947283	Both	-	CCAATTAAATCAAGGGGTTACGTGAAAACGGAACCCCTTTTTTATTACCTGT	52	-9.9
948587	948633	Rnamotif	+	ACGGTCCGTTTCGTCAGTTGACCGGTGACTGGCGTTTTACGCCACT	46	-9.1
948918	948957	Rnamotif	-	GTTTCGCCGGGCGGCTAAAAATGCCGaTTTTATTGATGC	39	-6.5
949045	949090	Rnamotif	-	TCCAGAAAAAATAAGGCACGTTACCGTGCCTTATTTTTTGAACGT	45	-11.5
949046	949091	Both	+	CGTTCAAAAAATAAGGCACGGTAACGTGCCTTATTTTTTCTGGAT	45	-11.5
949047	949087	Erpin	-	AGAAAAAATAAGGCACGTTACCGTGCCTTATTTTTTGAAC	40
949049	949089	Both	+	TCAAAAAATAAGGCACGGTAACGTGCCTTATTTTTTCTGG	40
954816	954857	Both	-	CTTCCCGCATCTGGCGCACGATGCCGCCATTTTTACGTTTC	41	-6.7
955345	955391	Both	-	GCCACAAACAACAAGGGGCCAGCCGGCCCCTTGTTGTCTATCGTAT	46	-15.1
955347	955392	Both	+	ACGATAGACAACAAGGGGCCGGCTGGCCCCTTGTTGTTTGTGGCG	45	-15.1
956774	956812	Rnamotif	-	CAGCGGTTTGGTCGGGGAGACCTGGaTTTTTCCCGGCA	38	-5.5
959025	959068	Both	+	AAAAGACCAAACCGGCAGGGTAACCTGCCGGTTTAGATTGCTG	43	-17.9
959473	959516	Both	+	CAACAGTCTCACCGGCAGGGTAACCTGCCGGTTTTTTTACGCC	43	-17.9
960516	960552	Rnamotif	+	CCACCATACCGCCGGTTCGCCCGGTTTTTCGGCGAT	36	-5.4
967235	967276	Rnamotif	-	TAATCCAGGCTGAGCGATAGCCGCTGCTCTTTTTTCCAGTC	41	-5.5
969977	970025	Both	+	GGCGGCATGTGCGCGCCGTGGATCAACCGGCGCGaaTTTTACGGCACT	48	-13.2
972467	972514	Erpin	-	GTGAAAAAAAAACCACCGTACAAATGACAGTGGTTTATCCAGACAAC	47
972469	972516	Both	+	TGTCTGGATAAACCACTGTCATTTGTACGGTGGTTTTTTTTTCACCT	47	-9.7
972552	972615	Erpin	+	CGAATATTCAGACTGATGCCTGGGATTTATTAGCGGTATTTCGCATCAGTTTTTTACGATCAA	63	-9.3
973020	973082	Both	-	TAAAACATAACACATCTATTTGCTTACATTATTCATTATATATTGATGCTTTTTATTTGAAT	62
973191	973232	Rnamotif	+	TTGATTTTCCCGGCGATTTTTGATTCGCCTTTATCTTTAAG	41	-8.6
973550	973596	Both	+	CTATGTTGATACTTTTAGTTTTCAGGCTAAAGGgTTTTATGAAAAA	46	-6.8
974123	974168	Both	-	GTCGATATTAGCTGTCGTTTTCAATACCGACGGTTTTTTCTGATC	45	-6.1
975812	975860	Rnamotif	+	TGTGAACAGATTGAGGCGTGGAGGTCACGCCTCGcgTTTTTTATTGAT	48	-11.7
976332	976370	Rnamotif	+	TGGGTGGAAGACCGCGATCTGAGCGGTTTTGTCGACGG	38	-6.5
976850	976896	Rnamotif	+	TTTGCTACAGTCAGGCACTGCACCGCGGTGCCTGTTTTTTTGGCGC	46	-12.3
979011	979056	Both	+	GAGTGAGCGACTAAGAAGGATAGCTCTTCTTGcTTCTTCTTTTTT	45	-5.9
979861	979914	Erpin	+	AACAATAACATGACTCTGAGAAACATCAATTTCAGAGTCaTTTTCATGCTAAT	53	-11
980080	980141	Both	+	GCTGTTGAAAAAATATATTCCCGCAATGACTCTGCTGATTTTATATTcTTACTTTTTCTGT	61
980114	980158	Rnamotif	+	CTGATTTTATATTCTTACTTTTTCTGTAAGGGTTTTCTTTAGTA	44	-4.7
982034	982079	Rnamotif	+	GAGTCGGGGGCGCCGGCGTCATGTCGTCGGCcgTTTTGCGGTCGG	45	-12.8
983851	983890	Both	-	CCTGTCCCGGCCGGCGCCCCCGCCGaaTTATATTACGGC	39	-8.1
988661	988709	Both	-	TCTTTAAGAACGCCGCAACAGCTAACTGTTGCGGCTTCTTTTTTTTTA	48	-15.1
988663	988712	Both	+	AAAAAAAAGAAGCCGCAACAGTTAGCTGTTGCGGCgTTCTTAAAGAATT	49	-15.1
988842	988882	Rnamotif	+	TCACGACCGGGGTCAGGGTAGACTTGGCTTTCTCTTCCAG	40	-6.6
990487	990528	Both	-	GCGCAGTTGAACCTGGACAAGGTGCTGGGTTTTATTACCGA	41	-4.1
991676	991715	Both	-	AAGTTAAAAAAGCACCCTCCGGGGTGCTTTTTTGTGGCC	39	-12.6
991677	991716	Both	+	GCCACAAAAAAGCACCCCGGAGGGTGCTTTTTTAACTTT	39	-10.7
993541	993576	Rnamotif	-	CTCTCACTGCCCGGCATCCGCCGTTTTGTCATTCT	35	-6
994835	994876	Both	+	AGTTTTCAGAAGCCTCCGTCCGCGGGGGCTTTTTACTTTCA	41	-12.5
995200	995248	Rnamotif	+	GCGTTTGGCCCCCGGCTGGCCCGGGTCACCGGTTGGTTATTTTTGTCG	48	-10.2
997670	997716	Rnamotif	+	TGTTGTTCCCGCAGGGCCGGTTTTCCGGCCCTGaTTGTTTTCAGGC	46	-17.3
999797	999834	Rnamotif	+	GCGTTGGGTATCCTGCTTACGCAGGTTTTTAATCAGT	37	-7.4
1000284	1000325	Rnamotif	-	CGTATCCAGACCCGGCTGATGGATGCCGGTTTTGAAACTAC	41	-10
1001225	1001266	Rnamotif	+	CTTGTGGTCAACGGTGTCGATCAGCACCGTTTTTTCTTCCC	41	-8.4
1003066	1003109	Both	-	CTGTCCTTCAAACCCCGGTCATGCCGGGGTTTGTTATTTTATC	43	-14.6
1003454	1003499	Rnamotif	+	GGCCGAGCGAACCGGAGGCGTAACCTTCCGGcgTTTTGGCCGGGC	45	-10.5
1008501	1008546	Rnamotif	+	AACACCTCGTCCCGTTTCTGTGCGGCGAAGCGGTTGTTTTCGTCC	45	-9
1008855	1008899	Rnamotif	-	AACTCTCAGTTGCTGGCCGCCGCTCGTCAGCcTTATCTGTGGGT	44	-8
1009896	1009935	Rnamotif	+	CGCCGGAGACACCGTCGACGTTGATGGTTTTTTTCTCGG	39	-5.9
1009954	1009995	Rnamotif	+	TTTGGCGGCGTCCCCGCCTACTTCCGGGGTTTCATTGGGCG	41	-8.2
1010216	1010252	Rnamotif	-	CCGCTCCCTGACCGGGCGGCCGGaTATTTTTTATTA	36	-6.7
1013284	1013325	Both	-	CTGAACAGATATCGGTTGCGCTAGGCCGATTTTCGATTTCT	41	-6.7
1013743	1013782	Both	-	GACATCTGAAACACCTCGCTGGAGGTGTTTTTTATTTTC	39	-10
1013743	1013785	Both	+	GAAAATAAAAAACACCTCCAGCGAGGTGTTTCAGATGTCTGA	42
1013803	1013850	Rnamotif	-	TGGCTGGTGATCGTGGCTGTTAACCAACAGCCGCGTTGTATTGTGCG	47	-13.5
1019927	1019971	Rnamotif	-	GCTGCGTGCGCTGGCGCTGACCGTCGCGCTGcTGTTTTTCACCC	44	-7.1
1021210	1021252	Rnamotif	+	GGAATTGTTGCGCCAGTTCGTTGTGCTGGCTGTTTTTGGCGA	42	-9.7
1021291	1021333	Rnamotif	+	CGCTCTGCCCCGGCGCGGGTTGCAGCGTCaTTTTTCCGACCA	42	-8.1
1021624	1021663	Rnamotif	+	AAACGCCCGGTTCCTGCTGTTGCAGGGTTTTGGCGTCGC	39	-9
1022541	1022587	Rnamotif	+	TACCCGAAAATGCGGCCGGTCACCTGCTGGCTGCTGTATTTCACCA	46	-13.4
1023993	1024041	Both	+	AAATTAAATAAGAAGGCCGCTATGATAGCGGCCTTCTTATTTTTCGTT	48	-13.5
1023994	1024037	Both	-	AAAAATAAGAAGGCCGCTATCATAGCGGCCTTCTTATTTAATT	43	-14.3
1023996	1024038	Both	+	TTAAATAAGAAGGCCGCTATGATAGCGGCCTTCTTATTTTTC	42	-14.3
1024974	1025017	Both	-	GACATGAAAAAGGCCGCTGTCATAGCGGCCTTAAAACTACAGA	43	-14
1024976	1025018	Both	+	TGTAGTTTTAAGGCCGCTATGACAGCGGCCTTTTTCATGTCT	42	-13.5
1029248	1029296	Rnamotif	-	AAGATTGGTCAGTTAGCGGTTCAATATCCGTTGACcTATTTCTTCGGA	48	-10.4
1029530	1029574	Rnamotif	-	TGATGCGTACCCGAGGCGAAACCAAAGCCTCGTTTTCTAATCGT	44	-10.5
1032924	1032972	Both	+	GCCATGAACGACGCCCCCGGTCGATCGCCGGGGGCGTTTTTTTCGCCC	48	-17.6
1032938	1032972	Rnamotif	+	CCCCGGTCGATCGCCGGGGGCGTTTTTTTCGCCC	34	-4.4
1033364	1033409	Rnamotif	+	ACCATGCGCTGGCTGGCGCCGCGACTGCCGGCaTTTTATCAGACC	45	-10.6
1036375	1036419	Both	+	ATATCGATTGGCGCCCCGTAATTGCGGGGCGTTGTTTTATTTGA	44	-16.4
1039693	1039735	Rnamotif	+	GCGACCCTGTTGCGCGCTCAGACCCGCGCcTTTTCCCGGCAG	42	-7.6
1040993	1041031	Rnamotif	-	TAAAGCACATGCCGCCTTGCGGGTGGTTTTCCGCCGTC	38	-7.8
1041847	1041885	Rnamotif	+	CGACGTTTGCCGGCCGCGGCGCGGTCTTTAATGTTTCT	38	-9.1
1042683	1042724	Rnamotif	-	GTCGGGCAAACTGGGGGTAATGTCCTTCATCTTTTTGCGGA	41	-6
1043028	1043066	Rnamotif	+	AGGTGGAACTGCGCGTCAGCGGCGCGTTTGTTTCCGAA	38	-7.9
1043707	1043748	Rnamotif	+	CTCCAGCGCCGGTGAGTACTGCTATTCGCTATTTATTGTGG	41	-5.2
1044501	1044546	Rnamotif	+	GCTCGCAGGATGTCGCCAGCGCGCTGGCGACcaTTTTCTCCGGCT	45	-14.2
1047753	1047802	Rnamotif	+	GCCTGAAATGCGGCGGGAATCATGCCGGATTTCCGCCTTCATTTAGCGA	49	-11.1
1048069	1048108	Rnamotif	+	CGCGACCCGCATGGTGCTTGAGCGCCGTTTAATGTTTGA	39	-7.5
1059199	1059238	Rnamotif	-	ACAATTAAACCCGACCAGCAGGTCGccTTTTTTAAACGC	39	-6.9
1060073	1060115	Rnamotif	-	GAACCGCTCCAGCGCCAGCAACAGCGGCGCTTTGCGTTCCAC	42	-8.6
1060250	1060291	Rnamotif	+	GGCGTGCTGTACCTGCGTAGCGAGCAGGaTTTTAATGAAGC	41	-8.3
1062567	1062615	Rnamotif	+	TGGCGACCGGGTGCGGCAGGGGCAGGTGCTGCTGCGTTTTTCCTCGCC	48	-11.8
1067261	1067303	Rnamotif	+	GGCATACCTGATGGCGTCTTTAACGCCGaaTTTTGGTTCCTC	42	-7
1070940	1070985	Both	-	TGGCTACGATGCCGCGCTCAAACAGGGTGCGGgTATCTTTCAGGT	45	-13.8
1074823	1074863	Both	-	AATTTAAAGAACCTGCCCACAAGGCGGGTTTTTGCTTTTC	40	-9.9
1075119	1075173	Both	+	TTTTGAGATAACCATAAACAGTCTGATTTATAATTTATGGaTTATATTAGTATT	54
1075600	1075637	Both	-	GATAAGCACCGGGCGTTCTGTCGCCTTCTTGTTGCAA	37	-6.3
1077376	1077422	Both	+	GAATATCATTATAATTTTCCGCTAGAAAATTAaTTCTTTTTTCTAT	46	-4
1078620	1078661	Both	+	TGTAGCAAGTGCTCTCTGTTCATAGAGAGTATTGTTGCGTG	41	-7.7
1080531	1080578	Erpin	+	AAAATTCTATAAATATTATCTCTCCATGGTATTcTTATTTTTCCCCA	47	-2.2
1081103	1081162	Erpin	+	AGTAAAATATAACTGGTTGGCAATTTCTTTGTACTGGTCAACTAGTTTTCGTTCTTTAT	59	-7.1
1081551	1081620	Both	+	AATTGAATAAAGAGTGGTGGATTGGAAAGTAACTCCGCGTAAAGATTTTTCGCTCcTTTTTCACAATTT	69
1083526	1083566	Both	-	GAAATATCTCTTCGGGATGACTCTCCGGTTTTACAGATTG	40	-3.3
1084422	1084468	Both	-	TTTCACTACAGGAAGCGGCTCAAAGCCGCTTCgTTTTCGTATCACC	46	-14.8
1085112	1085153	Rnamotif	+	TTGAGTTAGATTGGCTTGTAAACGAGCCGTTTTAAGGCGAA	41	-8.5
1085476	1085517	Rnamotif	+	CTGAGTGAGATCTGCCCGTAGTCGGGCGGTTTTGAGACGAG	41	-12.6
1085864	1085899	Rnamotif	-	CGATAACGGTTCGGGAGATCCTGTTTTACTTTAAC	35	-3.4
1086500	1086539	Rnamotif	-	ATCTGCAAACAGCCGCGCCCACGCGGCTTTTGCAGACCG	39	-11.4
1086717	1086766	Both	-	AATCAATTAATGGGCCATTAACACAAAAAATGGCCCaTATTGTATATAG	49	-13
1086718	1086769	Erpin	+	TATATACAATATGGGCCATTTTTTGTGTTAATGGCCCATTAATTGATTGCT	51	-12.3
1086995	1087054	Erpin	+	AAAAATTAGATAAGCCGTTACAAAGTAATATTTTTGCAGCGGCTTaTTCTATTTCTATT	59	-8.7
1089505	1089565	Erpin	-	GTGTCGAAAAATGGCGGCAATAACCGGGCCTGATACTCCGCCGCCAcTTTTTCCAACTGG	60
1089508	1089567	Erpin	+	GTTGGAAAAAGTGGCGGCGGAGTATCAGGCCCGGTTATTGCCGCCATTTTTCGACACGC	59	-12.7
1091406	1091445	Both	-	GCAATCTGAAACCGGGGATTTCCCCGGTTTTCTCTTTGG	39	-12.6
1091407	1091447	Erpin	+	CAAAGAGAAAACCGGGGAAATCCCCGGTTTCAGATTGCTG	40
1094167	1094218	Both	-	GTAACACCCAAGAGCTAACTGTTCGTCGCTGTTGGCTCTTTTTTATTGGAT	51	-10.6
1094289	1094327	Rnamotif	-	AAAAACCGGACGGCTTCAAAGAGCCaTTTTTTATGTCA	38	-6.2
1095148	1095195	Rnamotif	+	ACGCCAGATAACGCTGTTGACCGCTTTGGGCAGCGTTTTTTCCGGGT	47	-8.7
1095960	1096003	Rnamotif	-	TCGATGAGCCAGGCTGTGACACAACAGCCaaTTTCATTCTCCT	43	-10.7
1097613	1097661	Both	+	CAGCATGGTCTGCTTGGTTTGCCACTGTGACCAGGCTTCTTTTGATAT	48	-10.7
1101848	1101916	Both	+	ATAAAAAACACCCTCAATGCTTGACTGCCGGATCACGCGATCCGTTTATTGAGAtTTTATTATTCTTT	68
1103062	1103100	Rnamotif	-	TGACGGCGGTGCCGGTCAGCGACTGGTTTTCATCGTAC	38	-7.1
1103449	1103489	Rnamotif	-	CCCGGACAGCACGCTGCCGCTGGCGGTGTTTTTTACCTGG	40	-9.8
1104622	1104667	Rnamotif	+	GCAGGGCTTCGTCGAAGCCAGCCATCGCTTTGATTTCTTTAATAC	45	-7.2
1105589	1105628	Rnamotif	+	ATCGAGACGATGCGCGGCAGGTCGTGCTTTTCCGCCAGT	39	-6.9
1106926	1106969	Rnamotif	-	CGATCGTCATCCGTCGGTGAAAATGCTGGCGTTGTCGTTCCTG	43	-7.3
1108022	1108061	Rnamotif	+	GCCGACCCTGTTCATCCACCGGGATGGTTTTCAGCTCAA	39	-6.3
1108644	1108688	Rnamotif	-	CCACCGCCTGACGCGGCACGATTCCGCCGTGgTTTTCGGAATGG	44	-10.6
1113806	1113843	Both	+	GGCCGGGCATCTTGCCGTTGGGCGGTTTTTTGTCTTA	37	-5.7
1118876	1118921	Both	-	AAGGCAAATAACGCGTGGTTCATTGCCACGCGTTACTCACGCTGT	45	-14.6
1120755	1120790	Both	-	GTCAAACTGCCCGGCACGCGCCGTTTTGATGAAAG	35	-6
1121752	1121789	Both	-	CAATAAACAGACACCCTAAAGGGTGTTTTTTTATGCC	37	-7.4
1121753	1121790	Both	+	GCATAAAAAAACACCCTTTAGGGTGTCTGTTTATTGG	37	-7.4
1122059	1122095	Rnamotif	+	GGTGAAATTATCGGCGTGATGCCGTTTTTTTAGACT	36	-5.3
1124379	1124422	Rnamotif	+	GCCGCGCCATATCGGGCGATACGCTGCCCGATTTTGCCGTATC	43	-11.4
1125993	1126035	Rnamotif	-	CTCCCGCGCCGCCGGTGGTCACCACCGGaaTTTTGTAGCGAC	42	-12.5
1127137	1127174	Both	+	GCTATGTCGCTCCGCCGCCGGGCGGTCTTGTTGCTGC	37	-9.9
1128459	1128502	Both	-	ATTTTTGCATAGCACCGCGTTTTGCGGTGCTTTTTTTTTGCCC	43	-13.3
1128527	1128565	Rnamotif	-	ATTTCAGACGCGGTAGCGATGCTACCTTTCATTTCCTG	38	-8.3
1129761	1129807	Rnamotif	+	CAACCGTTCACGCTGAATCCGCCGGGTTCAGCccTTTTTTCTTGAT	46	-10.2
1134870	1134919	Both	+	AAACGAACTAAGAGGGAACCGAGAAATCGGTTCCCTCTTTTCGTTTTTG	49	-12.1
1134871	1134916	Rnamotif	-	AAACGAAAAGAGGGAACCGATTTCTCGGTTCCCTCTTAGTTCGTT	45	-14.9
1136611	1136650	Both	+	AATTGCTAATGCCTATGTCGGCGTAGGTTTTGAAAACGG	39	-6.1
1136635	1136676	Both	-	GGCATAAGAAACGGGGCCTGAAGGCCCCGTTTTCAAAACCT	41	-15.5
1136636	1136677	Both	+	GGTTTTGAAAACGGGGCCTTCAGGCCCCGTTTCTTATGCCG	41	-15.5
1137166	1137211	Both	-	ACTAAACTAAATGGCGGGTTATCACCCGCCAtTTTTTTACGGCAT	45	-14.6
1137169	1137212	Both	+	CCGTAAAAAAATGGCGGGTGATAACCCGCCATTTAGTTTAGTC	43	-16
1138071	1138117	Rnamotif	+	AAACCAGGCCGCGTGCCGCTATGCGGGGCGCGgcTTAATATTTAAG	46	-10.4
1138365	1138402	Rnamotif	-	ACTTTAGCGTGCCGACGGAAGTCGGTTTTCTGCCGAC	37	-8.1
1140101	1140142	Both	+	GTGGATATCCCGCAGCCCGCCGGGGCTGCTTTTGATGTCCG	41	-15.8
1140809	1140848	Both	-	ATTGAACATAAGCCGGCTGATGCCGGCTTTTTTTATGGT	39	-13.3
1140810	1140849	Both	+	CCATAAAAAAAGCCGGCATCAGCCGGCTTATGTTCAATT	39	-12.7
1142778	1142821	Both	+	TATGTTGGTTAGGGGGCCTTGTCAGGCCCCCTTTTTACTTATC	43	-17.5
1142882	1142927	Rnamotif	-	TTCCATCATGCCTGCGCCGGTACGTTCGCGCAGTTCTTTTACCAG	45	-9
1143045	1143084	Both	-	TGACGCCGTATTTGCCGTCAGCGGCAATTTTGGTCAGGA	39	-7.9
1143713	1143759	Both	-	CTGGATAAAAAGGAACCGCCAACTGGCGGCTCCTTTTTTATTAAGA	46
1143715	1143760	Both	+	TTAATAAAAAAGGAGCCGCCAGTTGGCGGTTCCTTTTTATCCAGC	45	-14.5
1144252	1144299	Both	+	AGCCATCAGCCTGCTGCGCAACAACCGCGTGGTGaTTTTCTCCGCCG	47	-8.3
1145329	1145395	Both	+	GTCAGGCACAGCGCCGCGGCAGGTGCAGGGTCAGGCCCGCGCCTCCTGCGGCGTTTTGCTTTTCAG	66	-12.7
1145357	1145394	Rnamotif	+	GGTCAGGCCCGCGCCTCCTGCGGCGTTTTGCTTTTCA	37	-6.2
1146670	1146715	Both	-	TTACTGATAACGCCGCAATACATTTTCTGCGGCTTGTCTTGCCCA	45	-10
1146779	1146839	Erpin	-	CAGCATAAAAAAAGCTGTGAACACACAGCCTTCCATCACCGTGGCTTTTATTAATAACCA	60	-2.8
1146799	1146838	Both	+	GGTGATGGAAGGCTGTGTGTTCACAGCTTTTTTTATGCT	39	-8.9
1148140	1148179	Rnamotif	+	GCTGGTTTGGGGTGCCGATAGCGGCGCTTATCTGTTCGG	39	-9.7
1155434	1155479	Rnamotif	+	TATCGGACTGGTCGCCGGAGAAACCTCCGGCGATATTCTTGGCGC	45	-14.8
1158449	1158494	Rnamotif	-	CATGTCCGCCACGTGATCAATCACCAGATCGCGTTTTTCCATGCA	45	-9.3
1161432	1161470	Both	-	CGCGGCCAGCGGCGCTTTGTCGGCGCTTTTCCACAGAA	38	-6.7
1161697	1161746	Both	-	ATAACAAAAAGTCCGCGATCGTTCCCAATCGCGGAcTTGTTTGATGTAT	49	-12.2
1161699	1161748	Both	+	ACATCAAACAAGTCCGCGATTGGGAACGATCGCGGACTTTTTGTTATGC	49	-13.1
1162367	1162413	Both	+	GCATCTGATGACGCGCCTGCGCCGGCGGCGCGcgTTGTCTCTGCGG	46	-11
1163570	1163614	Both	-	ATCTACAGCAACGGACAACGAGGGTTGTCCGTTTTTATTTCGGT	44	-13.4
1163572	1163616	Erpin	+	CGAAATAAAAACGGACAACCCTCGTTGTCCGTTGCTGTAGATGA	44	-12.1
1165549	1165596	Both	-	AATGATGTAAAACCGTCGAGCGGAGAACAACGGTTTTTCGGTTCTCC	47
1165552	1165596	Both	+	GAACCGAAAAACCGTTGTTCTCCGCTCGACGGTTTTACATCATT	44	-6.9
1165962	1166002	Rnamotif	+	TGCGTGGCGAACAGGGTCATGGCCTTGaTTTTGTTCGCCA	40	-6.3
1167737	1167774	Rnamotif	+	GACGGCGGCCAGCAGGTTATCCTGCTTTTCCTGTAAC	37	-7.9
1169100	1169141	Rnamotif	-	AAGAATAATGCCGGGGCGTTTACTCCCGaTTTTACCTTCGA	41	-6.2
1170573	1170613	Both	+	GGAGAGTTCGGTGCCGATTTCCCGGCGaTGTTTATTGTTC	40	-6.9
1170646	1170705	Both	-	CAAATTACCTATAGCAGATATTTTATTCAGCCGGTTAGGCCTGCTATTATTTATCTATT	59
1171568	1171613	Rnamotif	-	AAAGTAACGGACGGCCGCACGATAGGGGCCGcgTTTTTACGCGCC	45	-9.4
1172772	1172822	Rnamotif	+	GCTGCTCTTGTCGCTCTCCGCCGCGCAGCGGAGAGCGaTTTTCCTGTCAC	50	-14.6
1177687	1177730	Rnamotif	+	GGCTGTTTGTCTGGCTGTTATCCATCAGTTATTTTTGTGGCGA	43	-4.6
1179526	1179563	Rnamotif	+	ATTAGGCGTAACGCCGGACCCGGCGTTCATTGTCAGG	37	-8.5
1180144	1180185	Rnamotif	+	TTCATCAGCAATGATGCCGGTGGCGTCGaTTATTATTAATA	41	-7.7
1180478	1180522	Rnamotif	-	GACGGGCTCACCAGCGCTCAGGAAGGCGCTGaTTTGTTTTTCCA	44	-11.8
1181480	1181525	Rnamotif	+	AGCTGGAAACGTTTTGCCAGCCGTTCGGCGAGATTTTCCAGTGGC	45	-7.4
1181681	1181725	Rnamotif	-	CGTGGTGCTGCCTTCGCCTTTCTTCGGCGGGGTTTTGCAGTACA	44	-9.6
1187178	1187226	Both	-	GTTTTCGTCATCTATCGCTGTTACCGTGGCGGTAGcTTATTTTCCCAG	48	-9.5
1187211	1187273	Both	-	TGTAAAGATAAACCTGACAATTCCTTAGCATTTCAGCGACCTGTCATGTTTTCGTCATCTAT	62
1187482	1187528	Rnamotif	+	CCGTCCTGCTTCATACTCGCTTTAGCGGGTGTGcTGTTTTTCTTCC	46	-8.9
1190143	1190189	Both	+	TCTGCTGATGGCCGCCAGCACCGGTATGGCGGacTATTTTATCGCC	46	-10.6
1200308	1200376	Both	-	TAGATCAGAGGACGATCGGGCTGTTCCTGCCCGAAAACCGGCATCAGCCGATCGTTTTTTTATCGAAA	68	-11
1200314	1200351	Rnamotif	+	TAAAAAAACGATCGGCTGATGCCGGTTTTCGGGCAGG	37	-7.2
1200602	1200640	Rnamotif	-	CTGGCCATGTTGGCGAATTGCTCGCCTTTTACGTTAGC	38	-7.5
1201487	1201528	Rnamotif	+	TTGTGACGCGACCGGCGGCATCAAGCCGGTTTTTACGGCGT	41	-10.3
1202325	1202365	Rnamotif	-	CGATACGGCTGCCGTCAAAACCGATGGaTTTTACTTTCCC	40	-5.9
1202601	1202649	Both	+	TTCGTGATAATCGGCTGTCAGCAATACCGGCAGCCGTTTTCTGATATT	48	-13.1
1205403	1205445	Rnamotif	-	ATGGGTACGCTCCGGCCAGACGCCCGCCGGTTTTGCGCTGCA	42	-7.8
1205822	1205863	Rnamotif	+	GTGCGGACCCATCGGCGAGACCCAGCCGGTTTTGCTCGGAT	41	-7.5
1206366	1206415	Rnamotif	-	ATCCAGCGGCTGCTGATTCAGCCAGACCGAATTGGCgTTTTTTACCCGG	49	-7.5
1209331	1209376	Rnamotif	+	CGGGCGCGTTCGCAGGCGCTTTGCTGCGCCTGCTGTTTTTCGGCG	45	-18.2
1209743	1209785	Rnamotif	+	GCTCGGCGTGCTGCTGGCGGGCGGACAGCGTTTTTTCCAGCT	42	-5.4
1211918	1211958	Rnamotif	-	CCGGAGCCGTGCGCCTGAACATCAGGCGTTTTTGCACTGG	40	-10.9
1212272	1212316	Both	+	GGGGAGGAAACGCGCCGCGGGCAGGGGTGCcgTTTTTCATAAAT	44	-7.7
1213111	1213157	Both	+	TGTCCTGGAAAAAGCTGGCGCTGGAGCTGGCTTTTTTTTGTTTGCC	46	-10.8
1215874	1215913	Both	+	CGGCGAGTTTCGCCGCGCCTGGTGGCaTTTTGACTTCTT	39	-8.8
1216813	1216858	Both	-	GAAATAAAAAACGCCGGTAATAAGCACCGGCGTTATAAAAAAAGC	45
1216815	1216859	Both	+	TTTTTTTATAACGCCGGTGCTTATTACCGGCGTTTTTTATTTCT	44	-13.6
1218024	1218070	Both	+	GGCAACATGGGCAGTAGCTTCCTGGCGCTGCTGaTTTTTATCGCCT	46	-10.4
1218532	1218575	Both	+	GATGTTTTTCACCACAGGCGTTTGCCTGTGGTTTTTTCGTTTG	43	-15.5
1219998	1220042	Both	-	ATCAGGAATCAGCCAGCGGTTTGCCCGCTGGCTTTTTTATGCCC	44	-16.3
1221657	1221695	Rnamotif	-	AGCGACAACAGGCGGCAACCGCTGCgTTTTGCCTGCGG	38	-7.8
1221772	1221810	Rnamotif	-	AAACAGACGCGCCGGGATCACCCGGgTATTGTTGAACA	38	-9.2
1222398	1222440	Rnamotif	+	CAGGCCAGTACCGGCGAGATTATCGCGCCGTTTTTCGGCGAT	42	-7.4
1222570	1222614	Rnamotif	+	CTTACCAGCAGGCGGTGGCGGAGCAATACCGCTTTTTCAGCTAC	44	-7.9
1222576	1222614	Rnamotif	+	AGCAGGCGGTGGCGGAGCAATACCGCTTTTTCAGCTAC	38	-5.2
1225440	1225479	Both	-	AACAGGGTCGCCATCGGTTTACCGATGTTGTCCTTGGTG	39	-7.8
1227222	1227266	Both	-	ACCGTAAAAAAACCCCGCCAGATGGCGGGGTTTGTGTTTGCAAT	44	-17.3
1227224	1227268	Both	+	TGCAAACACAAACCCCGCCATCTGGCGGGGTTTTTTTACGGTTG	44	-17.3
1230023	1230063	Rnamotif	+	TCTGCTCGCTCTGGCGGCTGTTCGCCAcTTTTTCCACCGG	40	-7.5
1233189	1233226	Rnamotif	+	CGGTGATTCGCGGCGGTACCGCCcaTTTTGAATTTGT	37	-6.1
1233858	1233905	Rnamotif	+	AAATAAGTCAGTCAGGGCCGGTTTTCCGGCCTTGGTTTTTTTAGGTT	47	-12.4
1234049	1234091	Both	+	GGCGGTCAGCACGGACACGCTGGTGTCCGgTATTCATTTTCT	42	-13
1235442	1235484	Erpin	-	GGTATAAAAAAAACCGGGCTTCCCCGGTTTTTTTTATAGCAG	42
1235444	1235486	Both	+	GCTATAAAAAAAACCGGGGAAGCCCGGTTTTTTTTATACCCG	42
1235445	1235482	Rnamotif	-	TATAAAAAAAACCGGGCTTCCCCGGTTTTTTTTATAG	37	-8.5
1235446	1235483	Rnamotif	+	TATAAAAAAAACCGGGGAAGCCCGGTTTTTTTTATAC	37	-10
1235865	1235904	Rnamotif	+	TTTATTACCCCTTTGCCGATGGGCAGGTTTTCCAGCGGC	39	-7
1237731	1237774	Both	+	AGCCGTACCGAGGCGCGAATCAGCGCGCCggTTTTATGGCGGT	43	-12.2
1240285	1240329	Erpin	-	AGAGACAAAAAAAGCGCCGGATGAGGCGCTTTTTTTCTGGTTCA	44
1240287	1240331	Both	+	AACCAGAAAAAAAGCGCCTCATCCGGCGCTTTTTTTGTCTCTGT	44
1240288	1240327	Rnamotif	-	AGACAAAAAAAGCGCCGGATGAGGCGCTTTTTTTCTGGT	39	-10.4
1240289	1240328	Rnamotif	+	CCAGAAAAAAAGCGCCTCATCCGGCGCTTTTTTTGTCTC	39	-9.5
1240372	1240412	Rnamotif	+	GCACCAGCTGCGCGGCGATTTCCGCTGCTTTATCTTTGCC	40	-9.9
1240472	1240518	Rnamotif	+	CAGCAGATTGACGCGTGGGTCGAACACCACGCGcTTTTCCAGCCAT	46	-13.9
1240977	1241014	Rnamotif	-	GCTGCGCCGCGCCCGCGCTCACGGGTTATTTCTGCCG	37	-5.8
1242523	1242561	Rnamotif	+	CTTGTGAATGAGGCGCCTGAGGCGCCTTTTTTGGGCGG	38	-11.4
1242862	1242902	Rnamotif	+	CTGCCGGCAGTGCCATCACCACGATGGCTTTTAATGCTAT	40	-9.3
1243818	1243858	Rnamotif	+	CTGGCGACGATCGCCGATCGGTTTGGCGTTGATATTCGTA	40	-8
1245178	1245221	Rnamotif	-	CGGCGGATGAAGCAGGTATTTATTGCCTGCgTTATGATTCTGA	43	-11.3
1248186	1248230	Rnamotif	+	ATCTTTCGCCATCGTCCAGAGTTGGGGGCGGcTTTTTTGGCAAA	44	-7.2
1249280	1249325	Both	-	ACGCTGAAAAATCTGGTGCCCAAACGCCGGAcgTTTTAGGATAAA	45	-8.9
1249477	1249520	Both	-	ACGCTTACAGACAGACGGGCTTGCCCGTCTGTTTTTTATTTCA	43	-14.4
1249614	1249660	Rnamotif	-	CGACGATCGCGTATGGGCAAGAAAGCTGTTCGTGTTTTCCATCGTG	46	-5
1250586	1250631	Rnamotif	-	TGCTGACCGTGCTGGGCTGCGCTGTTGTCCAGaTTCTGGTTCATC	45	-8.5
1251072	1251113	Both	+	GGTCAAACCCAGCCAGGCGTTAACCTGGCTCTTGTTACCTT	41	-10.9
1254704	1254758	Both	-	AAATCAATAAATGGGGGCTATCGCTAAAAAACGGACCTCCATTATCTATTATCA	54
1256106	1256151	Rnamotif	-	GTGGAGAATGTGGATCTGAAAACCATCGGGTTCTTTTCGCTGGTG	45	-7.7
1257838	1257880	Rnamotif	-	ATCACAGTGCTCGGTCAACCTCAGAGGCCGTTTTCATAAAGC	42	-5.5
1258134	1258182	Both	-	CGCCCGGAACATAGTTCGGCGCGCCAGCCGGATTGaTTTTTTCTTTGA	48	-6.9
1259223	1259266	Both	-	GGAAGAAAAAAGCCCGCAGCAAGCCGCGGGCTTTTGAAGAAAC	43	-12.8
1259224	1259267	Both	+	TTTCTTCAAAAGCCCGCGGCTTGCTGCGGGCTTTTTTCTTCCC	43	-15.8
1259357	1259397	Rnamotif	-	TAAAGCGATATCCTGCGCTGAAAGCGGGTTTGATTGCGCC	40	-7.2
1259666	1259709	Both	+	AGCAGACTTCGCGTGGGGAGCGTTCTTACGaTATCTATTCTCG	43	-5.8
1261647	1261690	Both	-	GTAAAAAAAAATGGGGGGCTAAAACCCCCCATTTTATCGTTTA	43	-14.4
1261648	1261691	Both	+	AAACGATAAAATGGGGGGTTTTAGCCCCCCATTTTTTTTTACA	43	-15.8
1264199	1264253	Erpin	-	GCACGAAAAAAGGCTGGCAAGCATCATTTTACTTACCAGCCTTTATTTTCTCAG	54
1264200	1264256	Both	+	TGAGAAAATAAAGGCTGGTAAGTAAAATGATGCTTGCCAGCCTTTTTTCGTGCCGC	56	-12.3
1264722	1264768	Both	+	GTAAGATATAAGGCGCATCATGGTATGATGTGCCTTTTTTTACAGG	46	-12.7
1266810	1266849	Both	+	CAACATCCAAAGGCCGCTTTCGCGGCCTTTTCCACATTT	39	-12.6
1267194	1267232	Rnamotif	-	GTTGTTCAATCTGGGTAAACGGCCCATTTTGTTCACGA	38	-6.4
1275083	1275128	Both	+	CACCGTGGGTATCGGTGGCGCGATGGTTATCGGTTTTGCAGGTGG	45	-7.9
1275513	1275557	Both	-	ACATAAAAAAAACCACCTTTTTCAAGGTGGTTTTTTTGTTTGGT	44	-10.8
1275515	1275560	Both	+	CAAACAAAAAAACCACCTTGAAAAAGGTGGTtTTTTTTATGTCTG	45	-12.2
1275895	1275935	Rnamotif	+	CCTGCCTGATCGGCGGGGCCGCTTCGCCTTTTAACGGGTT	40	-9.2
1277128	1277171	Rnamotif	+	GACTGTACCAGTGCCGGCGAAGCCCGGCGggTTTTTGACGCCG	43	-9.4
1278074	1278115	Rnamotif	-	AAAAACACTGTGCCGATATTCTGTCGGCcTTTGTTTTTATG	41	-8.8
1278546	1278583	Both	+	TTCACATAACGCCGCTTCATGCGGaTATTTTATTTTG	37	-6.8
1279155	1279200	Erpin	-	TTTAAAAACAAAAAGATAAAATAAATATCTTTTTGCCTCATCAAA	45
1279159	1279200	Both	+	ATGAGGCAAAAAGATATTTATTTTATCTTTTTGTTTTTAAA	41
1279580	1279625	Both	+	CATAGGTTCGATCGGTTTTGATCGTGGAGCCGATTTTATAAAATA	45	-8
1279816	1279855	Both	-	CGCATCTAAAAGGCCGCCTGTGCGGCCTTTTTCTTTTTA	39	-12
1279817	1279856	Both	+	AAAAAGAAAAAGGCCGCACAGGCGGCCTTTTAGATGCGA	39	-12.6
1280384	1280428	Rnamotif	-	AGGAACGGTTGGCCGGTAACCAGGCGCCGGCgTTGATTATTATC	44	-11.3
1284193	1284235	Rnamotif	+	AGCATAGCCGCCAGAGGCGTAAGCCTTCTGTTTTTATTCATA	42	-5
1284847	1284894	Rnamotif	+	ATTAATCCCCGGCGCGCAGCGGTGGTGATGCGTGCTTATCTGTCGGG	47	-10.9
1288674	1288717	Rnamotif	+	ATGAGATCGACCGCCAGCTTAACTTCTGGCGTTTCATTTTCCA	43	-9.3
1290661	1290700	Rnamotif	-	TGCAACCGGCCCGCGTAGATCTGCGCGTTTTTATCGCTG	39	-7.6
1292231	1292266	Rnamotif	-	GCCATGACCCCGGCGCCATCGCCTTTTATCAGCGC	35	-5.4
1293057	1293097	Rnamotif	-	ACCGCCAGTCGCGCCGCCAGTTCCGGCGTTTTTTCATATT	40	-7.3
1295047	1295083	Both	-	CGGCGCTGGCGCCCGCCACGCGGGTTTTCACCGTCA	36	-8.1
1296535	1296579	Both	-	GCAAAGAAAAACGCCCCGGTCAGCCGGGGCGTTACATCACTGTC	44	-18
1296537	1296580	Both	+	CAGTGATGTAACGCCCCGGCTGACCGGGGCGTTTTTCTTTGCC	43	-18
1299084	1299125	Rnamotif	+	GCATGATTGCACAGGTCAACCGGGATCTGTTTTTCCTCTTC	41	-6.6
1299287	1299322	Rnamotif	-	TGGCGCAAATTGGCGAGTTCGCCTTTATTCTGGCC	35	-6.2
1299569	1299605	Rnamotif	-	GACGTCTCGTTTGCGCTGGGCGCGTTTTTCGCCGGT	36	-5.3
1300482	1300520	Rnamotif	-	TCTCACTCTGCCCGTCTTCCTGACGGTTTTCCCCCTCT	38	-7.7
1302160	1302201	Rnamotif	-	CCACCTTCTTATTGGCGACCACCGCCAGgTATTTTTCCACT	41	-7.7
1302782	1302822	Rnamotif	+	CTGGTTGTCGACAGCGATATTGTCGCTGTTATTTTTTGAG	40	-9
1304525	1304566	Both	+	TTGATGCTCGTGGGGTAAGGTGATGCCTCTTTTCTTCACTG	41	-6.5
1304608	1304665	Both	+	TTAATGAATAATCTTTTTTGTGCTCGAAAATCATATAAGGGAGATTTATATTTTCTG	57	-1.6
1305109	1305147	Rnamotif	+	AGGATTTCAAAGACGCGAATGGCGTCTATCTTTTCAGA	38	-8.1
1306205	1306253	Rnamotif	-	TTTGCCGCGGCTACCGCCTGTTGAACCAGGGCGGTATTCTGTTGGGTG	48	-12.8
1306922	1306960	Both	-	CTCCAGTCGACGCCACCAGCGTGGCaTTTTTTTCCAGA	38	-8
1308059	1308127	Erpin	-	AAAAATGAAGACGGCGGCAGAGGGTTCCACGGCCAGTGTTGCCCTCTGCCGCCGcTTCATAAGCGTCG	68	-14.4
1308061	1308131	Both	+	ACGCTTATGAAGCGGCGGCAGAGGGCAACACTGGCCGTGGAACCCTCTGCCGCCGTcTTCATTTTTATGG	70	-14.8
1308360	1308401	Both	+	GCTTTTTTGGCGGCCAGCGCTTTGGCCacTTTTTTCAGATC	41	-8.8
1316195	1316254	Both	+	AATATCGTCATGCCGGGGAAATCCGCTATCACGGATTTCCCCGGCgTTGTGCTTAGATC	59	-16.3
1317537	1317583	Both	+	GAGGTGACGCACGCGGTTGCCTTCCACGCCGCGgTTGTTTTTCAGC	46	-9.2
1318609	1318661	Both	-	CCCCCTATATATAGTGTTTACTTCTGACAGAAAACACTATTTTTTTATTGGC	52	-5.6
1318975	1319019	Rnamotif	-	ATCACCCCATTCCGGTGGATAAAACCACCGGcTTTTTTATCGCC	44	-12.8
1319936	1319984	Rnamotif	+	GTAGCCGCTAACGCGTGTTGTCGTTGTTAACGCGTGTTGTCGTTGTTA	48	-8.3
1320775	1320820	Both	-	GGAATATGGGTCATCAGCCCTTCGACGCTGATGTTTTCATCATCG	45	-9.5
1322836	1322880	Both	+	GACCGACCAGAGCCAGCGCCCGATGCGCTGGCTTTTTTTATGCA	44	-16.2
1323797	1323832	Rnamotif	-	TCATCGACGTAGGCGGCAGCGCCTTTTTCATCAAT	35	-6.7
1326259	1326305	Rnamotif	+	ACAATAATCGACAGGTGCGGAAAATGGCGCTTGaTATATTTGATCA	46	-10.1
1327170	1327211	Rnamotif	+	TTCTTCCGCAGGCAGCGGGTCCGGCTGCaTTTTCAAGGTCA	41	-8.8
1328032	1328072	Rnamotif	+	CCCTGATGTTCCTCCGCCAGCGTGGAGaTTTTCTTCAGGC	40	-8.7
1329056	1329093	Rnamotif	+	CTTCCGCAATGTCCGTCAGCGCGGATTTTTTCTCCGT	37	-5.2
1329421	1329461	Both	-	AGCGTTACAGTTCGCCACACGGGCGGcgTTTTTCATCACG	40	-6.5
1329639	1329681	Both	-	TACCTTCTTATTGCCGGGCTTGTCCCGGCATTTTTTATCCGC	42	-12.9
1331191	1331230	Rnamotif	-	CATCAACCAGTCCGCCAGCACGGCGGcTTTTTCATCGTC	39	-8.7
1332934	1332975	Rnamotif	+	TCGCTGAGCTGCTGCCGCCGGAAGGGCAGTTTTTCGTCGGC	41	-8.9
1333853	1333894	Rnamotif	+	CAGCGGCATGATGCCGACTGGGCGCGGCGTTTTCGCCATGA	41	-6.4
1337376	1337423	Both	-	TTTTCACCTGCTGGCGGGATACCTTGATCCCGCCGTTTTTCAACGTA	47	-14.4
1338355	1338400	Erpin	-	CCAAAAAACAAAAGGCGTGATAAGCACGCCTTTTGTTTTGGTTTG	45	-12.2
1338357	1338402	Both	+	AACCAAAACAAAAGGCGTGCTTATCACGCCTTTTGTTTTTTGGGG	45	-11.4
1338358	1338398	Rnamotif	-	AAAAAACAAAAGGCGTGATAAGCACGCCTTTTGTTTTGGT	40	-10
1338359	1338399	Rnamotif	+	CCAAAACAAAAGGCGTGCTTATCACGCCTTTTGTTTTTTG	40	-9.2
1343260	1343297	Rnamotif	-	GCCACCCGCAGCCCGGCCGGCTGGGTTTTCAGCTCGC	37	-6.7
1345000	1345041	Both	+	TGGTGGTGCTGGTGCTGTTCTGCGGCGCgTTGTTGTTGCTG	41	-9
1345371	1345417	Both	-	ACGGTTAAAAAAGCCAGAGACAAGCTCTGGCTtTTAAGCGTTTATC	46	-13.3
1345375	1345417	Both	+	AACGCTTAAAAGCCAGAGCTTGTCTCTGGCTTTTTTAACCGT	42	-11.2
1346231	1346279	Both	+	CCACATATTGGCTGCTGCCGCTGGAGGGGTAGTAGgTTTTGTCGAACA	48	-12.8
1349492	1349532	Erpin	-	TTGCAAATAAAAATAATTATTATTATTTTTTCCTTCCTCA	40
1349494	1349534	Both	+	AGGAAGGAAAAAATAATAATAATTATTTTTATTTGCAATG	40
1349556	1349599	Rnamotif	-	AACCTTTGCCAGCCCTGTGAAATATCAGGGCTTTTTCTTTTTT	43	-11.3
1350363	1350405	Rnamotif	-	CTGGTGCTGCTCAGCCTGCTGCTGTGGCTGTTTTCGTTTATG	42	-7.3
1351198	1351238	Rnamotif	+	ACAGGACGTTACGGACCACACCGGTCTGTTTTACCCGATC	40	-8.3
1351508	1351551	Rnamotif	-	ACATCGCCCGACCTGCCACCCCGGTGGCAGGTTTTTTTATAGG	43	-15
1353850	1353888	Rnamotif	+	GCCATTCTCCAGCGCTTCTTTGGCGCTTTTGAAATCGA	38	-7.5
1354890	1354931	Rnamotif	-	GAAAGCGAAGGCCGCCGACGTACCGGTGGTGTTCTTTAACA	41	-10.1
1355866	1355905	Rnamotif	+	GAAAACCGCTCCGGCACCGTGATGCCGTTATCTTTCAGC	39	-6.9
1356878	1356924	Rnamotif	-	GGTTACCTACTCGCCCTGACGCTTTGTCGGGGCGTTTTCCCTGAGT	46	-13.1
1358828	1358866	Rnamotif	-	CCAAAAAAATCGCGGGATTATACCGCTTTTTCTCATGT	38	-7
1359517	1359558	Rnamotif	+	AATGATAGCCAGCCGACTGCAGAGTCGGCTTTTTTTTGCGT	41	-12.7
1359643	1359683	Rnamotif	+	GCTGAACTTTCTGCCGGGTTCCCCGGTATTTTTCAGTCTG	40	-10.7
1359689	1359731	Rnamotif	-	TCACTGACGCCGATGGCGCGACGAGTCATCTTGTTTTCCTCT	42	-7.3
1359776	1359823	Rnamotif	+	GTTCGCCATGTTTGGCGCCACCGTGCTGGTGCCGATTCTGTTCAAGG	47	-12.9
1360019	1360055	Rnamotif	-	ACATTCAGCCAGCCGATTCCGGCcTTTTTCACCAGC	36	-6
1360162	1360208	Rnamotif	-	GTTACCGCCAGCGTCACCAGCGAAATGGTGACGgTTTTACCGTCCA	46	-13.9
1363156	1363198	Rnamotif	-	AGCCAACGCGCCGCTGGCCTGGGCCGGCGcTTTCGGTTCGCT	42	-12.1
1363169	1363209	Rnamotif	+	CGCCGGCCCAGGCCAGCGGCGCGTTGGCTTTTTGGGCTTC	40	-9.9
1365478	1365523	Both	-	TTAAGTTCCCGGTCGCTTCCTTGATTGCGACaaTATTTTTGATTT	45	-7.4
1367086	1367129	Both	+	GACGGGTATAAGGGTCGGGTTCTCCGGCCCTTCTTCATTTAGT	43	-12.9
1367155	1367198	Rnamotif	+	GTTCAATTAACGGGCCCGGTGCGGATGGCCCTTACTTGTGTGG	43	-9
1368571	1368616	Both	+	AAGGCTAAGTTTTCTGCGGGGCGTGTCGTGGAGTCTTTTGTTGTC	45	-7
1371648	1371700	Both	-	GAAAACCATGAGGCCGGGCCACCCAATGGCGACCCGGCCTTCTTGTTATAGC	52
1373005	1373042	Both	+	GACGTTGTTGCTGCCGGTACCGGCATTGATGTTGGCT	37	-7.4
1374459	1374504	Both	+	GTGTCACCAAAGCAGCAACCCACGGGTTGCTGCTTTTTTTATGTG	45	-12.8
1374983	1375025	Both	+	AAATATGCGGGGTGAATGGAGTCAGTTCGCTTTTTTATCATG	42	-4.5
1375348	1375387	Both	-	GACAATAAAAACCCGCCATCAGGCGGGTTTTTCAGGAAA	39	-12.7
1375349	1375388	Both	+	TTCCTGAAAAACCCGCCTGATGGCGGGTTTTTATTGTCT	39	-13.3
1375384	1375426	Both	-	GCTTTACGGAACCCCCAGCCTAGCTGGGGGTTTTCTATAGAC	42	-16.5
1376055	1376098	Both	-	AAAATAAATATCCTCCGGCATAGCCGGAGGTTTTTCATATGCG	43	-15.5
1376057	1376100	Both	+	CATATGAAAAACCTCCGGCTATGCCGGAGGaTATTTATTTTGT	43	-15.9
1377878	1377925	Erpin	-	GCAAGACAAAAAGCGGATGGCAAAGCCCTCCGCTTTTTTATTTTGAA	47
1377880	1377927	Erpin	+	CAAAATAAAAAAGCGGAGGGCTTTGCCATCCGCTTTTTGTCTTGCCT	47
1378966	1379013	Both	+	AATTTATATAAAATTCATTGGATTACGTGAGTTgTTAAACTTTTTTT	47
1381695	1381744	Rnamotif	-	TATTCGCTCTCGAAAGAGGGATAAATTCCCTCTTTCcTTATTTGTACGA	49	-10.3
1385559	1385596	Rnamotif	+	TGAAGCGACGCGAGCGCTTACGCTCTTTTCTGAAGTT	37	-7.2
1387814	1387858	Rnamotif	+	AGGGTGCGCAGCGGCGTGGTCGCCATACGTCGTTTTAACTGTAG	44	-8.1
1388560	1388611	Rnamotif	-	GAACAACTGACCGCGCAGCTCCATGAGGGGCTGCGCGgcTGTTATCTGCTG	51	-15.2
1388627	1388674	Rnamotif	+	ATGGGCGTGCCGGTGCGGATGTAGCGGCCTGCGCCTTCTGCTTGATT	47	-10.5
1391420	1391460	Rnamotif	+	GTAGCCGAAACCCAGCAGTTTCAGCTGGTTTTTCATGTAT	40	-7.4
1391790	1391830	Rnamotif	-	GAAACAGAACATGCTACCGAGGTAGCGaTTTTCACTAAGG	40	-6.7
1392526	1392573	Rnamotif	-	AACGTCCTATCGCAAGGGTGCTTCGGCACCCTTGCTTTTTTCCGCAC	47	-13.5
1394731	1394774	Rnamotif	-	CATCAATCTTCGGGGTAGCGAACGCTACCCCTTTTTTACCGGA	43	-16.2
1394838	1394877	Both	+	AGCAATCGGAAGGCAGAATTACTGCCcTTTATTGTCATT	39	-7.3
1396109	1396151	Erpin	-	CCGCATAACAAGACATGTCCGGACATGTCTTGTTTCATTTTT	42
1396111	1396153	Erpin	+	AAATGAAACAAGACATGTCCGGACATGTCTTGTTATGCGGGG	42
1397628	1397678	Both	-	GTTATTGCAACGCCAGCAGGTTCGCCTCCTGCTGGCgcTTTTATTCGGTG	50	-15.1
1400147	1400192	Both	+	GCAGGCGTTTGTTGTCCGCAGGTTCGAGGGCAATTTCTTTTATCG	45	-6.2
1400370	1400415	Both	-	ATCGTTTTCAGGCGGGCCGTCAAACGGCCCGCTTTTTCTTTGCAG	45	-17.9
1401939	1401982	Rnamotif	+	GCCGTTGTGACCAGCGTGAGCGGTACGCTGcTTTTCTGAAAAA	43	-8.5
1403352	1403388	Both	+	AGGCGTTATCCTGCGGCACCGCGaTTTTTTATCTTT	36	-3.6
1403730	1403781	Erpin	+	AAATTGCGAATCCGGTACTGACGCCAGTGTTGTACCGGTTATTGATGCAAA	51
1403815	1403854	Both	-	CATACAGAAAAGCCCGTAAAAACGGGCTTTTTCTTTTTT	39	-10.5
1403816	1403855	Both	+	AAAAAGAAAAAGCCCGTTTTTACGGGCTTTTCTGTATGG	39	-10.9
1404545	1404584	Both	+	TTCCCTAAAAACGGCGTATTCGCGCTGTTTGTTTGGGTT	39	-7.6
1404634	1404675	Both	-	ACTGTTTCAAACGGGCCTTTATCGGCCCGTTTTTCTTATGG	41	-12.8
1407077	1407117	Rnamotif	-	CGTTGGGCGACTGCTGCCACTGCGGCAaTTTTGGTTGTCT	40	-8.1
1409975	1410014	Both	+	GAATTTATCTGGCGCTAGTGTAGCGCgTTTTTTTTAGTC	39	-8.3
1411704	1411756	Erpin	-	AAGATAAAAAAACGGAGCGTACGTCTCCGTATGCTCCGTTTCCCGATAGCTG	52	-10.8
1411707	1411758	Both	+	CTATCGGGAAACGGAGCATACGGAGACGTACGCTCCGtTTTTTTATCTTAA	51
1411716	1411756	Both	+	AACGGAGCATACGGAGACGTACGCTCCGTTTTTTTATCTT	40	-6.6
1413528	1413568	Erpin	-	AGAGAAAATAAAACCGCCGCGGCGGTTTTATTTTTATCTT	40
1413530	1413570	Both	+	GATAAAAATAAAACCGCCGCGGCGGTTTTATTTTCTCTCT	40
1413531	1413566	Rnamotif	-	AGAAAATAAAACCGCCGCGGCGGTTTTATTTTTAT	35	-6.6
1413532	1413567	Rnamotif	+	TAAAAATAAAACCGCCGCGGCGGTTTTATTTTCTC	35	-6.6
1416271	1416318	Rnamotif	-	AAGCCTGACGGGCCAGTTGGCTGGCGTGGCTGGCgTTTTCAGCGTTC	47	-10.3
1416387	1416428	Rnamotif	-	ACCGTTGATCACGCTGGTGATCTCGGCGaTTTTCTTCGAGC	41	-6.5
1417895	1417940	Rnamotif	-	GATTATCTGCCGGGCGAAGAAGGCGTCGTCCagTTTTTGCTGAAG	45	-8.4
1419669	1419707	Rnamotif	-	TGTCCGCCGGGCCGCCGTTGGGCGGaTTGTATTTGATG	38	-10.5
1420238	1420276	Rnamotif	-	GTCGATCATGGCGCTGGATACCAGCGTTTTACCCACCG	38	-9
1420866	1420909	Both	+	GCGAAACATCAGGCGCTGTAAATACAGCGCCTTTTTTGTGCCT	43	-14.6
1422427	1422470	Rnamotif	+	CGTCGCCTGCTCGCCGGCGTATTTGATGGCGTTTTCCAGCAGG	43	-5.7
1423662	1423701	Rnamotif	+	TATCGGTAATTCCCCGGATATCCGGGGTTTTGGGCGGGG	39	-12.2
1424574	1424613	Rnamotif	+	CATGGTGATGACGGCCGTAATGGCTGaTTTTCCTCATCG	39	-7.1
1424814	1424862	Rnamotif	+	TGTCCGGGTCGGGTCGACGTTGTTCCTCGTCGGTCaTTTTTGTTCCTC	48	-8.6
1426455	1426494	Rnamotif	-	CAGCATCGTGGTGCTGGCTAAACAGCGTTTTGGTCTGCG	39	-6.2
1426858	1426899	Rnamotif	-	CACCATCCTGCTGGTGGAACTGACCATCATTTTCCTGCTGG	41	-6.4
1427836	1427876	Both	+	GACGCTAAGGCCGGCAAAGGCGCTGCCGTTGTTGTTGGCG	40	-6.7
1429234	1429298	Both	-	ATCTTTTTTATGCATTGCTCAACGCGGAGGAATTCTGATGCCCAGCGATGCTTTTTTATTGATC	64	-8.7
1429289	1429331	Rnamotif	-	CAGGCGGTATACTGGTGGTACTACTGCTGGTTTATCTTTTTT	42	-5.6
1429587	1429636	Rnamotif	+	GTGGCGTGGCGTTGTCCGGCGCTTTCAGTCGGACGGaTTTTCGGCGTGG	49	-7.7
1430508	1430548	Rnamotif	-	GCCGCTTTTTCGGCGGAGAACGCCGCCaTTTTGTCCGTTA	40	-9.8
1431524	1431565	Rnamotif	+	ATTTCTGCCGCGCGCGTCAGGTGACGCGCTTGTTTTACAAC	41	-13.5
1434987	1435032	Both	+	CATGGCGCAGTTGCGCCTGGGCGAGCCGGTGCATTTTATTCGCTG	45	-7.9
1436680	1436723	Both	-	TAGCAGCAAAAGGTCGGGCTATGCCCGACCTTTTTTATTTGCG	43	-15.9
1436682	1436724	Both	+	CAAATAAAAAAGGTCGGGCATAGCCCGACCTTTTGCTGCTAA	42	-15.9
1442686	1442726	Rnamotif	-	CCGACTCGATACGCTGCTGAATCCAGCGTTTTTCTTCGGT	40	-5.8
1445567	1445606	Both	-	TTGAACGTGGTCAGCATGGCGGTGCTGTTTTTGGCTTCC	39	-7.3
1446210	1446261	Both	+	GTTGCAGTGAAAGGCGGCCGGCCTGCGCCCTGCCGCCTTTATTATGTGCTA	51
1447988	1448032	Rnamotif	-	GTCGACTGCCCCAGGCCGGCATCAGTGGTCTGTTTTACCGCTTC	44	-9
1448418	1448458	Both	+	TCGACATGTTTGGCCACCTCGGGTGGCCTTTTTTATATTT	40	-13.4
1448517	1448586	Both	+	AAGTAACAATAAGCGCATAAATTAAAAATTTCCATGTTTAGGTTCAACTTGCGCTaTTTTTAATTAAAA	69
1449033	1449070	Rnamotif	-	TAGCTCCTTGCTCCTCGCAGGAGGGTTTTTAGCTCGC	37	-6.4
1450678	1450724	Both	+	TCTGGTGGCTGCTGATTGGTGTGCTGCTGATCGGTTTTGCGGTCAC	46	-6.3
1451947	1451988	Erpin	-	GATCAGGGAAAGGGCCCGTAACGGGCCCTTATCCATACAGC	41
1451949	1451990	Both	+	TGTATGGATAAGGGCCCGTTACGGGCCCTTTCCCTGATCAT	41
1452126	1452161	Rnamotif	+	CCTCAGCGGATGCGCTGGCGCGCTTTCTTTTCCCC	35	-6.2
1452822	1452860	Rnamotif	+	CGGTTTTTCCATCGCCTCCTGGGCGATTATCATTCAGC	38	-7.8
1454376	1454419	Rnamotif	-	CTTTCGCTTTCTGGGCGGCTTCTTCCGCCTGTTTACGTTGTTC	43	-9.6
1454693	1454735	Both	-	TCGGCTTTCTTGGCGGCATCGGCAGCCGCCTTTTCCTTCGCC	42	-12.5
1460289	1460350	Both	+	TTCTAACTAAAGAAATAGCAGATTTCATGACGACTTTGCGATATTTTgTTTAGTATGTAAA	61
1464207	1464244	Both	-	TCATCACCTGCGTCGGCAGACCGGCTTTTTCCAGACC	37	-6.6
1464583	1464632	Both	-	TCCATTTAAAAAGGGTCCATGATGAACATGAACCCTTTTTACACCAGCC	49
1464586	1464632	Both	+	TGGTGTAAAAAGGGTTCATGTTCATCATGGACCCTTTTTAAATGGA	46	-10.1
1465378	1465417	Rnamotif	-	GCCACTGTTTTCTGGCCTGTGGGCTGGTTTTCAGGTGAA	39	-6.7
1465893	1465933	Rnamotif	-	CCGTTTTTCTCTCCGGGTATTTCTGGGcTTTTACTCTCAG	40	-5.4
1465918	1465966	Rnamotif	-	CAAACCGTAATGCTGGTCACTTAAGGTGGCCAGCcgTTTTTCTCTCCG	48	-11.9
1466957	1466998	Rnamotif	-	GCTGCTGTCGATGCTGGTGATTCCAGCAcTGTTTTTGTTGC	41	-9
1472630	1472672	Rnamotif	+	TCCGGCAGTTGTGTGGCGGAATCGGCCATGTTTTGCAGCGCG	42	-6.4
1473860	1473907	Rnamotif	+	AGTGCTGGCTCTCTGGTGGGCATCAATCCGTCGGGTTTTTAGCCTGA	47	-6.2
1478722	1478762	Both	-	ATTGTCCTGGGGCCAGCAACGGCTGGCgTTGATTGTCCGC	40	-10.4
1481206	1481246	Both	-	AGCAAAAAAAATCCGGCAAATGCCGGATTCATCAGAAAGG	40
1481208	1481247	Both	+	TTTCTGATGAATCCGGCATTTGCCGGATTTTTTTTGCTT	39	-10.8
1482071	1482108	Rnamotif	-	TTAAACACTACCGCCGCCTGAGGCGTTTTCAGGTAAT	37	-7
1482293	1482332	Rnamotif	+	CTGGTGCTGCCGCCGGTGGTGATCGGCTATCTGTTGCTG	39	-9.3
1486132	1486176	Rnamotif	+	GCGATTGGGCGCGGCGGGCACCAGCGCGCCGgTTTCTTTCGGCC	44	-8.6
1487428	1487475	Rnamotif	+	GAACTCGTAGCTTGCCGGCGTCGGCTCGCCGGCGATCTTGTTGGCAA	47	-14.8
1487435	1487475	Rnamotif	+	TAGCTTGCCGGCGTCGGCTCGCCGGCGaTCTTGTTGGCAA	40	-8.9
1488388	1488437	Rnamotif	+	TGCCAGCTTTATGGATATCTTTATGTCTGGATGTCTATTTTAGTGATGA	49	-6
1488559	1488608	Rnamotif	-	GCCCAACCAGATGCGTCCGGCCGGCTGGTCGGACGCGTTTCTTTTCCCC	49	-12.6
1491536	1491572	Rnamotif	+	GTCGGACGGGAGGCGGTTCCGCCaTTTTTTCAGTAC	36	-6.5
1492770	1492820	Both	+	TATCCTCTGGCGGATACCGTGATTCGGCGCGGTATCCgTTGTCTTCGGCA	50	-12.1
1496246	1496285	Both	-	GGCACAACAAAGGCGGCCTCGGCCGCCTTTGTTGTTTCA	39	-14.3
1496247	1496286	Both	+	GAAACAACAAAGGCGGCCGAGGCCGCCTTTGTTGTGCCC	39	-13.3
1496460	1496500	Rnamotif	+	CAAGCCGGCCAGCGTGTGATATTCGCGCTTTTCATTTAGC	40	-6.3
1496536	1496577	Rnamotif	+	AGATAGCCGTTGGCGGTCAGGGTGCCGTCTTCGTTTTCCTG	41	-8
1497995	1498038	Rnamotif	+	GATATCAAATTGCGGGGTGCCGGCACCCGCcTTTTCTGTGTGA	43	-9.3
1498098	1498140	Rnamotif	+	AAACCATCGAATGGGTTAAAAAGTGACCTATTTCATTAAGGC	42	-5.6
1500077	1500119	Rnamotif	-	ATGCCGCTGCGGTCCATTTTGAGGGTGGACTGTTTGTTCACT	42	-7.5
1504647	1504693	Rnamotif	-	CAGAAAATGACCGATTCGGGTAATGCGTGGGTCGTTTTTCAGTTTA	46	-5.3
1509518	1509560	Rnamotif	+	TCAGCCGTCGGCTTGGCGGGAAGCGCTGGGTATTATTATTCC	42	-7.8
1510583	1510626	Both	+	TAATAACGTCTGGGGCCTTATGCAAGGTTTCTGTTTTTTCTAA	43	-7.2
1511114	1511159	Both	-	ATATTCTTTAAAATGAACTTTACTTGTTTATTTTTTTCTCTTGTG	45
1512939	1512986	Both	-	AGTCCGATTTTCTTGGGATAGCCGTTTTTCTCAAGTTCATTTATAGC	47	-6.5
1515075	1515131	Both	-	TTTTGAGATAATCAGAATTCATTTTATTCATCTTTAGTTCTAATTTACTTTTTATC	56
1516395	1516432	Both	+	ATCTATTTAGTGCGGCTTTTGTTGCTCTTTTTTCTGA	37	-5.5
1516478	1516541	Both	+	TATCAAATTAAAATTATGTCACTGGTTTTTTTCTTTGGTGGTCTTAATTaTTTTTATGGGATA	63
1516657	1516701	Rnamotif	+	GTCAGTGACAATGGTGCTTAGTGAAGCATTAcTATTGTTATTAA	44	-6.4
1517283	1517321	Both	+	ATGTCCATGTGGGCCGTATGGCGGTCTTTTTATAAGTA	38	-7.3
1517555	1517622	Both	+	ATATGGAGAGGAAGTATTTTGTAACGAGCAAGTTTGAGTATTTTTTAAATGCTTTTTTTTATTTATC	67	-3
1520535	1520581	Rnamotif	-	GGCGCCATTCGGTTCGACAGAATCACGTCGGACaTCTGTTTAAATT	46	-9.4
1521338	1521377	Rnamotif	+	AGGTTCGGACCTGTCCGCGGTCGGACGTTATGTTCTGAC	39	-6.9
1521392	1521429	Both	-	ACGACCCCACGCGCCCGCCAGGGTGTTTTCCAGAATC	37	-8.3
1521623	1521675	Both	+	CAGCAGATCACACCCGATAATACGTTGGTGTTATCGGGTTTTTTCTGGCTAA	52	-9.9
1524441	1524485	Erpin	-	GAGAAAGAAAAACCGGATATTTCTACCCGGTTTCAGGATGTGAA	44
1524443	1524487	Both	+	CACATCCTGAAACCGGGTAGAAATATCCGGTTTTTCTTTCTCAA	44	-11.2
1525218	1525257	Both	+	CTAATAACCAAGGCCACTCCGGTGGCCTTTTTTCTGCTT	39	-12.6
1530913	1530954	Rnamotif	-	CTTTAGTTATAGCGCTTTAGTTATGGCGCTTTAGTTATGGC	41	-7.7
1530927	1530968	Rnamotif	-	CGCTATTTATGGCGCTTTAGTTATAGCGCTTTAGTTATGGC	41	-7.7
1530941	1530980	Rnamotif	-	CGGTCAACCCGGCGCTATTTATGGCGCTTTAGTTATAGC	39	-7.8
1531636	1531671	Rnamotif	-	GTGACCTATGACCGCAATCGCGGTTTTTTTCTGGC	35	-6.1
1531675	1531716	Rnamotif	+	CCTTTGTCCATCAGGTACTGCATCGCCTGTTTTACCGGCGT	41	-5.5
1532470	1532512	Rnamotif	+	GATCATCTTCCTGCCGGCGTGAACGCGGCGTTTTCATTGATG	42	-6.6
1534316	1534362	Rnamotif	+	GGGCGGTGAATTTTGGTCGGCAGCATCGGCCGAATTTTCACCGCTT	46	-9.1
1535032	1535073	Rnamotif	-	TAACGACGATCTGGTGCGCTCCAGCGCTATTGTTTATAAAT	41	-7.6
1536453	1536494	Rnamotif	+	CCGCGCGCGGCGAGCGCCACAGCGTTCagTTTTTTGATCGT	41	-8.2
1540960	1541004	Rnamotif	-	GTTATTCCAGCCGTCGTAATGGGTGTGCGACGTCTTGTTGTAGT	44	-8.2
1542497	1542547	Rnamotif	+	CCTTTCCAACGGTCTTCTGCCGGTGTGGCGGAAGACcgTTTTTCCGCACG	50	-9.2
1542805	1542842	Rnamotif	-	CGAGCCGGTAGCGGTCAACTGACCGTTTTTGGTATTC	37	-7.3
1543716	1543760	Rnamotif	-	GAATCGGCCGGTCAGCGTCAGTTCGCCGCTGGTTTGATTGATGC	44	-6.2
1545540	1545575	Both	-	AACGTCAGTGAGGGGTATGCCCCTTTTCGCGAGTA	35	-6.4
1545727	1545772	Both	-	AAATAATAAAAGCATTGATGAAAAACAATGTaTTTCCGATTAACA	45
1547302	1547349	Rnamotif	+	ATTCCCGCTCACGGCTGTATTCCCGCTCACGGCTGTTTTCTCGCTCA	47	-7.5
1548859	1548898	Rnamotif	+	ATCAGCCTGTTGGGGGTGGTGTTCCCCTTTTGCATCGGC	39	-8.2
1550464	1550505	Rnamotif	-	CATCAACCTCTTCCGCTTCCAACAGCGGGTATCTTATCCCG	41	-7.5
1550619	1550658	Rnamotif	-	ATTGCAGCAAGGCGCGGCCCAGCGTGCTTTTACCGCTGC	39	-7.5
1553047	1553093	Rnamotif	+	GGTAAGGTTAACCGCTCCCGTTAACCGGGAGCGGTGTTACTTACCG	46	-16.8
1555336	1555377	Both	+	TCACGCCGCAACCCGGACTCCGGTCCGGGTTTTTCCGTTTT	41	-15.3
1555350	1555385	Rnamotif	+	GGACTCCGGTCCGGGTTTTTCCGTTTTTGTCTGCG	35	-3.6
1557386	1557432	Rnamotif	-	ACCGTGCCGGAGATGGTGACGCCGGCGCCGTCgaTTTTGATAAACC	46	-9.1
1558104	1558144	Both	+	CAGTATCTTGCGCGCCGAAGCGGCGCagTATGTTTATCCG	40	-11
1567890	1567943	Both	-	CTAAATAAAAAGCCGGAAGGATCGTTGGATCACTTCCGGCTTTTACTACCTAA	53	-14.5
1567892	1567945	Erpin	+	AGGTAGTAAAAGCCGGAAGTGATCCAACGATCCTTCCGGCTTTTTATTTAGCC	53	-13
1569961	1570014	Erpin	-	CAAATAAAAAAGCCGGAAGGATAATTGAATCGCCTCCGGCTTTTTATCACAAA	53
1569963	1570016	Erpin	+	TGTGATAAAAAGCCGGAGGCGATTCAATTATCCTTCCGGCTTTTTTATTTGGC	53	-12.4
1571445	1571498	Erpin	-	AATATAAAAAAGCCGGAAGGATCGTAAGATCGCTTCCGGCTTTTTTATTAAAC	53	-14.2
1571447	1571500	Erpin	+	TTAATAAAAAAGCCGGAAGCGATCTTACGATCCTTCCGGCTTTTTTATATTTA	53	-12.7
1573791	1573839	Erpin	-	TCCAAAAATAAAAAATTATCATATAAATCAATTTTTTATAAAAATAAA	48
1573793	1573841	Both	+	TATTTTTATAAAAAATTGATTTATATGATAATTTTTTATTTTTGGAGC	48
1573854	1573896	Rnamotif	+	AAGTATATTAGCGTTGACCACGTGTCAGCGTTATGTGTATGA	42	-8.4
1579136	1579177	Rnamotif	-	CCAGCACGCTGTTGGCGCGCCCCAGCCGGTTTTGCTGGTCT	41	-5.5
1584397	1584439	Rnamotif	-	CAGTTGGAAGCGACGCGACAGCGCGGCGTCTTTTTCCACGTA	42	-7.8
1585178	1585216	Rnamotif	+	GCCGTCCCGGCCGCCCGTTGGGCGcgTTTTTGCTGGTG	38	-7.7
1586307	1586349	Rnamotif	+	TTGCTGACCGACGCGGGCGCCGCCTGCGggTTTTACGCCATG	42	-12.2
1588937	1588975	Rnamotif	-	ATCGGGCGACACCGGCGCCAGCTGGgTTTTATTACCGC	38	-8.5
1592053	1592096	Rnamotif	-	GATGCGGGTATTGATGCCCTGCGCGGTGTCGTTTTCGTCATCC	43	-6.5
1599412	1599450	Both	+	GCGTTGCCGCCGCGTTCCAGCAGCGCTTTTTCAATCGC	38	-4.7
1600241	1600307	Erpin	-	ACCAAAATAACGCGAGCATCGCACTAAAATAACCCTATTGATTTTTACTCGCcTTTATTTTTATAA	66
1600244	1600310	Both	+	TAAAAATAAAGGCGAGTAAAAATCAATAGGGTTATTTTAGTGCGATGCTCGCgTTATTTTGGTGCT	66
1600386	1600424	Rnamotif	-	ATCCTCACCTTGCGCGTTATCCGTGCTTTTTATTAACG	38	-6.2
1601671	1601713	Rnamotif	+	CTGCTCAACATCATGGTGCTGTTCGCCATGTTTGTTCTCGGC	42	-8
1601745	1601782	Rnamotif	-	CTCCTGATGCAGGCGGCTGATCGCCTCTTTATTTTTC	37	-6.1
1605859	1605900	Rnamotif	-	TACTCCTCCAGCGGTTCGCCGTCGAGCCGTTTTTGCACCGT	41	-9.6
1606317	1606367	Rnamotif	-	CAGCTGAGCACGCCCGTCGACCCTCTGTTCGACGGGCgTTTTGCATCAGC	50	-15.9
1606575	1606612	Rnamotif	+	GCGCCCTTCAGCGGCTTGTTTGCCGTTTCTTTCATGA	37	-6.9
1607659	1607699	Both	-	CCGTTTCTGATCCGCCCGCTGGGCGGcgTGTTTTTCGGCG	40	-10.8
1608241	1608286	Erpin	-	AATCCACATAAAATGACAAATAATCGTCATTaTTTTTATAAATAA	45
1608244	1608288	Both	+	TTTATAAAAATAATGACGATTATTTGTCATTTTATGTGGATTTA	44	-7
1613124	1613167	Rnamotif	+	TTGAACGGCGGCGGCGGTGGCGTCCTTGCCGTTTTCACGCACG	43	-6.9
1617818	1617861	Rnamotif	+	CACCACCAACTGGTCTTCCCGGTAGGGGATCTTTTCCACGCCG	43	-6.2
1626091	1626127	Rnamotif	-	TTTTTATGTCACGGCCGCTCGCCGTTTTTAGTAATA	36	-5.6
1631779	1631820	Both	-	CAGATTGCTGTCGTACTGCTGGCGGTGCGTTTTCTGACCCC	41	-7.8
1635814	1635864	Both	+	TTTTGTAACAACGCTCGGTTTTCGTAACAGCGAGCGgTTTTTGCAGGCGC	50
1638289	1638335	Rnamotif	+	GCGCCGACCAGCGCGGCGTCGCCCGCGCCGTGagTTTTGCCGAAGG	46	-13.6
1639768	1639812	Rnamotif	+	CAGGTGTGGGTGTGACCTATTTTCAGGGTCGCTTTGTTTTGTTG	44	-9.6
1640762	1640806	Rnamotif	+	CGGGCACTGGAGCCGGCTGACCATCACCGGCaTTTTGCAAAAAT	44	-8.5
1641859	1641898	Rnamotif	+	TATATTGGATGTCGGCGCCGGGCCGGgTTTTTTCGCCGT	39	-7.6
1643943	1643985	Rnamotif	-	ATAACCGCGTATACCGTTCCTGCCGCGGTGTTTCATTCGGCG	42	-5.6
1645182	1645229	Rnamotif	+	TGGTCTGTTGCTGCTGACAGTGTTGATTGTCGGTGTTTTTGCGCCGT	47	-7.7
1646374	1646409	Rnamotif	-	GCGCTAGTCAACGGCGTATGCCGTTTTAGCGTTTC	35	-6.1
1647086	1647126	Rnamotif	-	TCCTGAAACACGGCGCTAATTCGGCGCCTTCTATTTCTGG	40	-10.6
1649705	1649745	Both	+	GCTGGCGCGCATCGTCGGTCAGCGGCGGTTATTTATCGTT	40	-6.9
1651818	1651858	Erpin	-	ATGATGATAAATCGTTTTCAAAAACGATTTATATTCCGTC	40
1651820	1651860	Both	+	CGGAATATAAATCGTTTTTGAAAACGATTTATCATCATAT	40
1653137	1653181	Both	+	TCAACCACCCGCGGCGGTGTAATCTCCGTCGaTTTTTCCGTGTG	44	-9.5
1654295	1654337	Both	-	ATATAACGACATGGGTTTAAGAAAAACCCGTTCTTTTTTTTC	42	-6.9
1654592	1654660	Both	+	ATGTAATAAATACTCCTTATATTCCTATTCGATGTGTGAGTGAATATAAGGGGTgTTTTTCGGTTAAT	68	-6.3
1656669	1656714	Both	-	ATATAAGGACATGGCACCGTTGCCTTAGTGCTATTTTTCAAGATT	45	-5.4
1660333	1660375	Both	-	TTGATAAAAAAGGGCGGCCATCGGCTGCCCTTTTTTAGGAAG	42	-15.8
1660333	1660378	Erpin	+	CTTCCTAAAAAAGGGCAGCCGATGGCCGCCCTTTTTTATCAATTA	45
1661923	1661973	Both	-	AATTTAGAAAATCCCGCTTAAGGCAACTTAAGCGGGATTTTTGCTTTTAT	50	-11.7
1661925	1661974	Both	+	AAAAGCAAAAATCCCGCTTAAGTTGCCTTAAGCGGGATTTTCTAAATTT	49	-11.7
1663831	1663882	Both	+	GCACAGAATATCGGTGGCGGGCGTGTTGGCGCCGCCGccTTCGTATTGCAC	51	-14.9
1668460	1668505	Both	-	AATGAGTCAGACAGCGGCCCTCCCGGCCGCTGTTTTTTATTGCGC	45	-16.5
1672904	1672951	Rnamotif	+	GGATTTCCGCCCGGGAAATCGAGGGAATTTCCTGaTTTTCGTGATTG	47	-7.8
1672970	1673020	Rnamotif	-	TCCCCCCTTCGCCATCCTCCTCGTTCGGGGAGGATGGcTTTTTCAGACCG	50	-12.3
1676735	1676780	Rnamotif	-	TCGCACCGCCAGCGTGTGGCCGACATACACGCcTTTTTTCCGCAA	45	-9.3
1680868	1680908	Rnamotif	-	TACTACCAGCACGGCGGCTGGCTGTCGgTATTATTCGGCA	40	-7
1683665	1683701	Rnamotif	-	ACCGGCGTACCGCCGTTCAACGGCTTTTTCAGTAAG	36	-6.8
1685457	1685492	Rnamotif	-	TGTACCTGTTTGCGGTCTTTCGCTTTTTCTTCTCC	35	-3.9
1687334	1687376	Rnamotif	-	AGGATGAAGAGGCGGTCGGCGCCGGGCTGCTGTATTTCCTGA	42	-8.3
1688567	1688611	Rnamotif	-	CACCGATTGAGCAGCCTTATCTAACTGGCTGaTTTTAAAAACCA	44	-7.8
1688698	1688741	Both	-	AAACCGGCGGTGCTCGTCAAAAGTGTCGAGCTTTTCCCTCCAC	43	-6.6
1690588	1690644	Both	+	GTACCCGAGAGTCCGGCCGCGCGTTGTTGCTGCGCGGCCGGAtTTTTTTGTGGTTT	56	-14.8
1690738	1690782	Both	+	TAGCATGCCGCGGTATAACAACAGGTTATGCCTTTTTATTTTCT	44	-9.4
1692350	1692390	Both	-	TCATAAAAAAACCGGGCCGAGGCCCGGTTGTCTGACGCCA	40
1692352	1692391	Both	+	GCGTCAGACAACCGGGCCTCGGCCCGGTTTTTTTATGAC	39	-14.3
1693358	1693408	Both	+	TCTTCAATGCTGACAGGCCGCCCCGAGGTGGCCTGTCgTTTTTTAGGGTA	50	-15.3
1693609	1693658	Both	+	CGATTACGATGCAATGTTGCAGGATGGCAACATTGaTTTTGTTTATCTT	49	-8.3
1696926	1696966	Rnamotif	-	ATTCTGATCCCGGCGGCGCTGCCCGCCaTTATTTCTGGTC	40	-9.2
1698233	1698274	Rnamotif	-	TCAGCTTTGACGTGTTCCCGGCGGAACGCTTCGTTTTGCTG	41	-9.6
1699414	1699459	Rnamotif	+	GTGTTTTCAGTCCGGTTTATTTCTGCGAATCGGTTTGTTTTCACG	45	-6.3
1699432	1699478	Rnamotif	+	ATTTCTGCGAATCGGTTTGTTTTCACGAACTGAcTTGTTTTCACGA	46	-7.5
1699486	1699535	Both	+	GTTTTTACGAATAGATCTGTTTTTACACATAGATCTGTTTTCACGAATC	49	-5.8
1702787	1702835	Both	-	CCCTCAACCGCCCGTTCGGTCCCAGCCGTCGGGCGGTTTTTCGTTACC	48	-8.8
1704553	1704596	Both	+	AATAGGGTGAGCGGCGCGAAAGTTAACGCTGTTTTAAAAATAA	43	-5
1704584	1704639	Erpin	-	GATGATTATAATCAATGACTTACTTTAAAGTTATATTATTGATTTATTTTTAAAA	55
1704586	1704641	Both	+	TTAAAAATAAATCAATAATATAACTTTAAAGTAAGTCATTGATTATAATCATCTT	55
1708956	1708995	Rnamotif	-	TTGTGCAATCCGCCCCAGCATCGGGCaTTTTTTCACCAC	39	-6.6
1709528	1709569	Rnamotif	-	TGGCTGTGCAGCGGTTGTTTGGACAGCTGTTTTTCCACCGC	41	-6.6
1710667	1710713	Both	+	CGATACGTTAAGCCAGTCTGATTAGTCGACTGGCTTTTTTTTGGGG	46	-11.5
1711701	1711748	Erpin	-	CTAAGAAAAAAGCCAGTCGACGAAACAGACTGGCTTACAGAAATCAC	47
1711702	1711751	Both	+	TGATTTCTGTAAGCCAGTCTGTTTCGTCGACTGGCTTTTTTCTTAGGGT	49	-12.8
1712686	1712729	Rnamotif	-	GGCATTAATCATGGCCTGCGCGCAGGCTGccTTAGTTTCTTGT	43	-8.3
1712904	1712943	Both	+	AACGAAGCCTTGCCCGTGAGTGGGGGCTTACTCTTCCCG	39	-8.1
1713310	1713347	Both	-	GTTAGTTCAAACCCGCTTCGGCGGGTTTTTTGTATCT	37	-9.8
1715107	1715144	Rnamotif	-	GGGATGACTGCCCTGCTCCAGCAGGTTTTGGCTGAAA	37	-7.3
1718231	1718272	Rnamotif	-	GAACAGTTGCAGCGCCGGCATCTGGTGCaTTTTCGGGTTGT	41	-10.2
1720939	1720986	Rnamotif	+	GCGGCGTCCCATCTGGCGGAGCAAGGGCTGCTGGATATTCTGTCATC	47	-9.1
1724118	1724160	Rnamotif	+	CGATATGCTGGCCGCAGGATGCGATGCGGgTATTCGTTACGG	42	-8.3
1726303	1726343	Rnamotif	-	TGTACTTGTTATCGGCGCTGCCGCCGAaTTTCTCTTTAAA	40	-9.3
1727291	1727337	Rnamotif	+	GGGCGTCCGATTCGCCGTCCGCGCGATGGTGGcgTTTTTACGCACC	46	-9.5
1727871	1727910	Rnamotif	+	TCGGGCTGATGGCGGCGGCGGTGCTGCTTTACTATCTGG	39	-8.2
1727944	1727987	Rnamotif	+	GTGGCTGCATGGCCTCAGCGAACTGGGGCgcTATTTTCTGCGC	43	-11.6
1728076	1728116	Rnamotif	+	CCTGACCGCCACGGTGGTGGCGCTGCCGTTGTCGTTCCTG	40	-7.7
1728802	1728847	Rnamotif	-	ACACAGGCGCGTGGATTGAAACATCCAGTCCGgTTTTTGTATCTG	45	-7
1728852	1728897	Rnamotif	+	GCGACGGACCTGGGGCGCGCAACCCGGCGCTTCTCTGTTGTTTCA	45	-11.4
1730636	1730680	Rnamotif	-	GTTGAGCACCACGGCGCCAAACCGGCGCTGgaTATCTTTGGCGA	44	-13.4
1731268	1731315	Rnamotif	-	CTTTACAAGGCGTCGGCCTTGACCCGCAGGTCGGCTTTTTACATCAG	47	-11.8
1731815	1731860	Rnamotif	-	ACTGCTGCAAGTGCCGATCCACTCCGTCGGCAaTATTTTCTGTTT	45	-9.4
1731976	1732020	Rnamotif	-	CGCAGACCGTTCCGGCGACTACATTCGCCGGcTTTACCTTGTGG	44	-12.5
1733858	1733898	Rnamotif	-	CGCTGATGAAAGCCTGCCTCAACCGGGCTTTTCGTCGTCA	40	-5.9
1738478	1738516	Rnamotif	-	GCATACAGGATGGGCACTTATCGCCCTTTTTCACCCCG	38	-6.7
1740127	1740170	Rnamotif	+	TTAACGACGTATGCTGGCGTAAACGCCAGCGTTTATTTACTGG	43	-13.7
1744093	1744137	Rnamotif	-	GGCCTCGGCCGCCAGCCGGACCTTAAGGTTGGTTTTGCACGCTA	44	-8.8
1746968	1747017	Rnamotif	+	TGTTTTACTGATGATGTTGTTTTTACTGACAACGTTATTTTTACTGACA	49	-5
1754873	1754913	Rnamotif	+	GATTTTCGTATCGGCGCTGGGCGCGCCGTTCTTTCTGTAT	40	-11.3
1759108	1759150	Rnamotif	-	TGGAGGTCGGCCCGACAAAGACGCCGTCGGTTTTCGTTTCGG	42	-6.4
1761001	1761040	Rnamotif	+	TCCGATTCGTTTGGTGGTAACTCACCGTTATATTCGTGC	39	-5.3
1762697	1762735	Rnamotif	+	CATCCCTGTCATCGCATATAATGCGGTATTTATTTGAT	38	-4.7
1766758	1766801	Rnamotif	-	GCGTCGGCGCCGGGTTCTGCTCGTTGAACTCTTTACGTTTGTC	43	-7.1
1769668	1769716	Rnamotif	-	CCCGGCGGGCGTGGTCGATAATCGGGCCGTCGATCATTTTTCCGTTCA	48	-7.6
1771830	1771874	Rnamotif	+	GCGTTGATGATGCCGCGCAGGTTAAGGCGGCcTTTTTAGGGAAA	44	-9.2
1776600	1776637	Rnamotif	-	GCGGCCGGAGTTGGCGATAGAGCCGTTTTCTTCGGCA	37	-5.1
1780412	1780455	Rnamotif	+	CCATGATGATATGGGCCTGACTCGGCTCAcaTTTTTGTCGCGT	43	-8.5
1782113	1782159	Rnamotif	-	GTATTCCGAAACGTTTCGGATTAGAACCGAAACGTTTCGGTTTTGT	46	-10.7
1782271	1782310	Rnamotif	+	CTTTACTGGGGGCCGCATCTGGCGGCaTTTTCGCCGCAG	39	-9.6
1783148	1783189	Rnamotif	+	GCCAGGCGGCGGCGCTGGGCGTCGAGCGCTTTATTATCGAC	41	-8.3
1783565	1783603	Rnamotif	+	CGGCGGCTGACCGCCAGACGCAGGCGTTTTACCGCCTG	38	-5.6
1786734	1786775	Rnamotif	-	GGCGAACGGCGCTGGCGGCCGATGCCGGaTTTTCCGGAGTC	41	-8.2
1786782	1786819	Rnamotif	-	CACGGTGTTACCGGCGCAAGCCGcaTTTTGTGCCGCC	37	-6.5
1786790	1786836	Rnamotif	+	AAAATGCGGCTTGCGCCGGTAACACCGTGGCGTGTTTCGTTACATC	46	-7.5
1793344	1793392	Rnamotif	-	TCGCCGGCGTGGTGCTGATAGCACTGGTCAGCACacTATTTTATCGGC	48	-11.7
1794910	1794947	Rnamotif	+	GCAGCGACAAACGGGTGATGCCCGcTTTTTCCAGATC	37	-6.7
1795624	1795667	Rnamotif	+	GGTGCCGATGCTGGCCAGCAACGCCAGGCCGTTTTCCAGCGTG	43	-6.7
1796367	1796408	Rnamotif	+	GGCGCTGACGGCTGGCGCGGCGTCGCCGGTTTTTTCGCTAT	41	-8.8
1799225	1799267	Rnamotif	-	TTGCTGTTGCTGCCGCCCAGTTGGTGGCcgTTTTGTACGTTG	42	-9.8
1799917	1799956	Rnamotif	-	TTTTGTTGATGCGGCGGAAGGTGCCGgTTTTTTTCTCGT	39	-7.3
1801522	1801562	Rnamotif	+	GTCACGCGTCTGCCGTTTGTGGTACGGCTCTATTTCTACG	40	-7.4
1805871	1805911	Rnamotif	-	CGCAACCGGTGCCGTCCCGTGCGGGCGGTTTTCTGAGCGG	40	-9.5
1806068	1806105	Rnamotif	+	GCTTTGCTGCGGGCGGGCCGCCGCCTCTTGTTTCAGC	37	-10
1806483	1806522	Rnamotif	+	GCAAACCGATACCGGTCGTTCTGCCGGTTTTCGTCTTAC	39	-7.2
1808162	1808203	Rnamotif	-	TCGATATGCACCGTGGCCGCCACCACGaaTTTTTTACCCAG	41	-7.2
1808360	1808403	Rnamotif	-	TCGGGTTGTCGGCGATGTCTTTCGGCGTCGCTTGATCTTTCGA	43	-11.8
1813425	1813465	Rnamotif	+	CCGGTGGGAGAGGTCGGCGCGGCCGATCTTTTCGCTCGCC	40	-10
1817267	1817306	Rnamotif	-	CAGCGGTTGCAGGCCGAAGAGTGGCCgTTTTTCGTGGCC	39	-7.4
1817802	1817844	Rnamotif	+	CCGGTTGGTCATGCCGGACAGCGTCCGGCATTTTCTCCAGCG	42	-13.8
1821696	1821746	Rnamotif	-	GCGTGTTGTCCTGCACTTCGAATTATTTGGGGTGTAcaTTTTTCATTCAC	50	-7.2
1823668	1823709	Rnamotif	+	ACGAGGTGATTCAGTTGTTCTGTCAGCTGTTTTCAGCCTAT	41	-6.3
1829269	1829308	Rnamotif	+	TCGTACGTGTCGCGGCGTTCGCCGCcgTTTTTTCTGGTG	39	-9.5
1829955	1829996	Rnamotif	+	CCGGAGGCCACGCGGGAGCGTGCCCGCcgTTTTCTGAACGA	41	-9.4
1830379	1830416	Rnamotif	+	AAGAGTTTGCCCGTACCACGGTGCGTTTTGATATCGA	37	-5.4
1831404	1831440	Rnamotif	-	GAAAACTTCCAGCGCACTGGCGCgTTTAAATTTCGC	36	-6.4
1832565	1832607	Rnamotif	-	CACGCGACATCGTCCCATGGTTCTGGGGGCTGTTTATTGCGA	42	-7
1833049	1833088	Rnamotif	-	ATACTCCGGCAGGCCAATATACGGCCgTTATTTCTGATG	39	-6.9
1836803	1836843	Rnamotif	+	CGACGGCTCCATGCGCTCCAACCGCGCGTTTTGCCAACTG	40	-6.1
1838647	1838690	Rnamotif	-	CATCCAGCAGCGCGCGGGCGCGTTCCCGTGCTTTAAGTTCGAT	43	-12.8
1840779	1840818	Rnamotif	-	GCGTCAGCACGGCTGCGTCCTGCGGCgTTTTATGGAACA	39	-7.7
1843193	1843236	Rnamotif	-	CCATGCTGAGTCTGGTGCAGGCCGGCGTCGGTTTTACCCTCAT	43	-5.2
1851506	1851549	Rnamotif	-	GGCGGCTATCATCGGAACCATAGGTTTCGAgTTCTTCTTGCGG	43	-8.9
1858950	1858992	Rnamotif	-	TGATGCGTTTGCCTTTGAAATACTCAAGGGTTTTATCTGCGT	42	-7.3
1859818	1859858	Rnamotif	+	CGGTTGTTGCGCTGGGTAGCGCCCCCGGTTTTGGTTATCT	40	-6.2
1861907	1861948	Rnamotif	-	GCGGGTCATGTTCAACCTGGATAGGTTGGTTTTGAAAACAG	41	-6.9
1863249	1863292	Rnamotif	+	ATCAATACCCTGCGCGGCGAGATCCCGCGCcTTTTGCGTCATC	43	-10.4
1865221	1865267	Rnamotif	-	TCCTGTCATGACTGCGGTCATCAATGCCGCAGcgTATTTATTGCGT	46	-10.9
1866818	1866857	Rnamotif	+	GGCCGCTGGGCGGTGTGCTTTGCACCcTTTTAATCTCGC	39	-5.8
1867004	1867053	Rnamotif	+	TCTGCGTGCCTCTGCTGATTGGGCAGAATATCAGTGGTTTTTCCACCAT	49	-7.1
1867163	1867213	Rnamotif	-	ATTGAACAAAGCCTGCGGTAAAACGACCAATCGCAGGgTTTTCAGGTAAC	50	-11.6
1867454	1867493	Rnamotif	+	CACAGGGAGAAGGGCAGAACAGCCCccTTTTTTTAGCTA	39	-7.1
1868967	1869016	Both	+	ATCAGTCGCTCTGGTTGCGGGGACATGGCTGTGGCCATTTTTAACGCGA	49	-6.3
1872621	1872670	Erpin	-	AAACCCAATAATACGTCAGCCGGCTCACTTGATGTATTCATCATATATT	49	-5.3
1873034	1873091	Erpin	-	TGATAAAATAAAACCGAAAGGATCATTGGGATCACCTTCGGTTaTTTTATATCCCTA	57
1873038	1873092	Both	+	GATATAAAATAACCGAAGGTGATCCCAATGATCCTTTCGGTTTTATTTTATCAG	54	-8.2
1876228	1876268	Rnamotif	+	TGGCGGTAATGCACCTGTGTGGCAGGTGTGTTATCTGCTG	40	-9.5
1879666	1879712	Rnamotif	+	TGCCAGCTAGCCGGTCGGTTTCATCGACCGGTCGTTTTTGCCCTCT	46	-7.2
1890963	1891006	Rnamotif	+	TTGCTGCCGAAGCATGGCTATAATCCGTGCgTTATCATTCAGC	43	-7.5
1896035	1896084	Both	+	TGACATACAGCGAAGCGGCGACAGTTTTCGTCGCTTCTTTATTTATATA	49	-11.6
1901333	1901382	Erpin	+	TTTTATATTAAAATCCGTTGTTGAATCGAATGGGTTTTTTACGCTTGAG	49	-6.1
1901509	1901556	Both	+	AATGTACATGAGGTAATAAGTGTATTTCATTACCTTTTTTGTTAATG	47
1904001	1904044	Both	+	TCGAAGATATCCGCGCGGGCCAGATCGCGCGTTTTGTAGATCC	43	-12.1
1906209	1906253	Both	-	AAATTTATCAATGGGTTGCGTATGCAGCCCATTGCATTTCAGAA	44	-13.3
1907015	1907054	Rnamotif	-	CGGAGCTAATGGCGCAACGCATCGCGCTATTGTTTGCGC	39	-6.2
1908480	1908520	Rnamotif	-	CAACACCGGAATGGCGTAATTCACGCCATTTTCCGTGCAA	40	-8.1
1910496	1910542	Both	+	TCACCATGCAGGCGGACTGAATTTTTCAGTCCGCTTTTTCATCTGT	46	-14.4
1910835	1910876	Both	-	TGAAACTCAAATGCCCGGTTTCCCGGGCATTTTTTCATTGT	41	-13.3
1910836	1910877	Both	+	CAATGAAAAAATGCCCGGGAAACCGGGCATTTGAGTTTCAG	41	-14.8
1915497	1915536	Both	-	GCTATCTCAGACGCGGCTTCGGCCGCGTTTTTTTATCCC	39	-12.3
1919879	1919929	Rnamotif	-	CACTGACCCACGTTGCCCCGGTTCGTCCGGGGCGACccTTTTCCGCCGCA	50	-14.4
1921098	1921136	Both	+	AAATCACGCTCTGGCTGTTAAGGCCGTTTTTGCCGTTC	38	-5.7
1922625	1922673	Both	-	GCGCGCCTCAAACCGGGCGACAAATAACGCCCGGTTTCATTTTTCTTT	48	-16.1
1925566	1925604	Rnamotif	-	ACCGCCAGCGTCTGGCCGCCGGCCGGTTTTTCCAGCAG	38	-8.8
1927592	1927632	Both	+	GGCGCCGATGCTGGGGGAAATCCCTTAcTTATCCTTGCCA	40	-6.3
1927736	1927803	Erpin	-	GCAAGAGGAAAAACCACTGGCCCTGTGGATTCAGCACCCATTTTCAAGATGGTTTTTTCTATCAATT	67
1927737	1927806	Both	+	ATTGATAGAAAAAACCATCTTGAAAATGGGTGCTGAATCCACAGGGCCAGTGGTTTTTCCTCTTGCTAA	69
1927980	1928026	Rnamotif	-	CAGGCGCAACCCGCGCCGGCTCTTGGCTGGCGCGTTTTTTCTAACC	46	-14.5
1932628	1932666	Rnamotif	-	AATGGTAGAGATCGCGGTAGTCGCGGTTTTTGGTTTTT	38	-5.4
1933539	1933583	Rnamotif	+	GCTGGCGCCGCCGGTTGTATCAGTCGCGGCCGTTTTTGTGGTTC	44	-7.9
1934568	1934609	Rnamotif	-	AACAGGTTAGGCAGCGAAAACCAGCGCTGTTTGATTGCCGG	41	-6.9
1934925	1934962	Rnamotif	+	TGAAACCTTTTGCCGTCAGAGCGGCTTTTAAGGGCGA	37	-7.4
1935152	1935198	Rnamotif	+	CCGCATCCGACGCCCGCCGGTTGTCCGGCGGGCaTATTCCTTTAAC	46	-19.1
1935186	1935222	Rnamotif	+	TATTCCTTTAACCGGGTAAACCGGTTCATTTCGCGT	36	-6.9
1940087	1940134	Rnamotif	+	TGTGGCGACCTCGCTGGGCGCCAGACCCTGGCGcgTTTTTTTTCGTG	47	-8.7
1940093	1940134	Rnamotif	+	GACCTCGCTGGGCGCCAGACCCTGGCGCgTTTTTTTTCGTG	41	-12.9
1942313	1942350	Rnamotif	+	CTGAAATCAGGTGGGCGTAAGCCCGTTCTGTTTCACT	37	-8.2
1943548	1943591	Rnamotif	-	CCATGATGATATGGGCCTGACTCGGCTCAcaTTTTTGTCGCGT	43	-8.5
1945346	1945391	Rnamotif	-	GGTGCGCGGCCCGGTGGTGGACGACATCTACCGTTTTGCGCTGGC	45	-7.1
1949699	1949745	Rnamotif	+	AATTCACCCGGTCGGTGGCGGCGAAATCGCCGAaTTTTTTGGTCAG	46	-8.4
1949706	1949745	Rnamotif	+	CCGGTCGGTGGCGGCGAAATCGCCGaaTTTTTTGGTCAG	39	-8.7
1951825	1951864	Rnamotif	-	GAACACGGCAATCTGTTGCATGACGGATTATTCTTAATA	39	-4.2
1952988	1953025	Rnamotif	-	GTGGATAGCGGCGGCGGTGATGCCGTCTTTATTCAGC	37	-7
1956336	1956374	Rnamotif	-	CCTTGTAGGGCCCGGCGCCGACCGGcTTTTGTTTCCAC	38	-5.4
1956786	1956825	Rnamotif	-	TTCAGCAGTTGCCGGGCTTTTTCCGGaTTGTATTCGTAT	39	-6.3
1966971	1967010	Rnamotif	-	GCTTTCTGCATCAGGGTAATGTCCTTGTTATTCTTCATG	39	-5
1967771	1967810	Rnamotif	+	GCGGGAAAGCCCTGGCTTTCCCGCCGGTTCTTTTGCCTA	39	-7.2
1972391	1972427	Rnamotif	-	GCGCAGTTCAGCGCGGTAGACGCGTTTTTCGCCCCG	36	-6.1
1978929	1978970	Rnamotif	+	AATTCACCGCGGCGTTCGGCCGCGGGCGCTATGTTTGCCCG	41	-10.3
1979540	1979586	Rnamotif	+	GAACAGTTGCAGTTGTTCGAGCGGCTGAGCAGCcTGTTTTTGCCGC	46	-8.2
1981106	1981145	Rnamotif	-	TTGACCACCAGGTTGGAAAATCCCGGCTTTTTGATAATC	39	-4.8
1984129	1984171	Rnamotif	-	AACGGCGGTACCGGCTGGTGCATAAAGCCGTTTTCATATTTG	42	-7.3
1985108	1985156	Rnamotif	+	TGAGTTTTCCAGACGCTGTGGTGGATCCATGGCGTCTGTTTTTCCTGT	48	-8.5
1986283	1986328	Rnamotif	-	CGCAGGCTTTTTCCAGCGCGGCACGCAGCTGGGTTTTGGCGTCGT	45	-8.3
1986374	1986411	Rnamotif	+	TTACACCGACCCGGCGATGACGTCGTTTTACCGCTAC	37	-5.3
1986690	1986736	Rnamotif	+	CCTGATCAGCAGCCAATGTCATCGCGACATTGGCTGTTCTTTTCGT	46	-10.3
1986710	1986755	Both	+	ATCGCGACATTGGCTGTTCTTTTCGTGCAGCCcTCTATTCTCGTT	45	-8.7
1988244	1988289	Both	-	AATAATAGCAAGAGGGCTTCCCCTGACGCCCTCTTGCTTATCTCG	45	-10.4
1988245	1988290	Rnamotif	+	GAGATAAGCAAGAGGGCGTCAGGGGAAGCCCTCTTGCTATTATTT	45	-11.3
1988473	1988519	Rnamotif	+	GCGGGTTAATCGCAGCCAGGTGGGCTGGCTGCcgTTTTCGGATTTG	46	-16.1
1989643	1989688	Rnamotif	-	GCCGGCGAGCACCTGACTCTGACCGGTCAGGgaTATTTTCTGATG	45	-10.5
1989703	1989749	Rnamotif	+	TTTCCCTTCCTTTGAACCTTTGATGGGTTCGAcgTATTTATTCGCC	46	-9
1991714	1991754	Both	+	TCTATTATTTCGGTTCGGTGCCGAACCaTTTTTTGTAGAT	40	-8.6
1993820	1993861	Rnamotif	+	CCGGCCGGGACTGGCCGGGAGAAAGGCTATTTTTAGGCGGA	41	-6.9
1993992	1994034	Both	-	CTGTCGTTCACCCAGTGGCTGGCGCTGGcgTTTATTATTATC	42	-8.6
1994966	1995007	Both	-	TAAATGAATCGCTCCGCTTCGATGCGGAGTTTTCTTAATTT	41	-11.4
1995093	1995142	Both	-	ATATAACAAAAAATTAGGGCACATGCCGCCTGGTTaTTATTTTTCAATT	49
1995549	1995585	Both	+	CAACAACAGCTCCAGCGATGCTGGTTTTGTCTACGG	36	-6.2
1995813	1995859	Both	+	AGACGACAATAGCCTCATCATTTTTTGATGGGGCTTTTTTTTATGC	46	-12.4
1997016	1997055	Rnamotif	-	CCTCAGCTTTGTCGGGATTGTCCCCGGTTTTCCCAGCGA	39	-6.7
1997091	1997133	Rnamotif	-	TGAGATCCGAACGGCCCTCGCTTTGGGCCGTTTTCTCTTTTC	42	-12.9
1997226	1997270	Rnamotif	+	AGTTTTTTAAGCAGCAGGTTGAGTTGCTGCTGTTCGTCTTCATT	44	-8.7
2003061	2003101	Rnamotif	+	CCCCCAGACTGTCGCTGGGGCACGGCGGTTGTTTTGGCTG	40	-7.7
2004970	2005012	Rnamotif	+	GTCAGGCGGGGTCAGCGCTGGCGACGCTGATTTTTTTCTCCA	42	-7.6
2005158	2005197	Rnamotif	+	GACAAGTTCAACGGCGTGCTGCTGCCGTTTTACCTGCTC	39	-6.5
2005688	2005727	Rnamotif	+	GTGCTGATGCTGGCGGATGTGTTCGCCTATATTTTGCAG	39	-7.6
2006660	2006702	Both	+	ATTGCGATTTTGCCCCGATTTTATCGGGGCTTTTTTATAAAT	42	-14.5
2008875	2008918	Rnamotif	+	GTAATCAAAAACTGGGATTTGTGTTCCAGcaTTTTCATTTGCT	43	-8.1
2010483	2010522	Rnamotif	+	GAACATTAACCCGGCGTATGCCGCCGcTTTTTTATCGTT	39	-7.5
2013119	2013154	Rnamotif	-	CGGACCTCGCCGGGCTCCAGCCCTTTTACCAGAAC	35	-6.8
2013927	2013965	Rnamotif	+	ATGCTACGTAAGCTGCGAAATGCAGCTGTATTTCGAAG	38	-7.8
2016874	2016915	Rnamotif	+	ATATGGCCTGTTCATGAGAACCCTCGTGATTGTATGTTGCT	41	-8
2021295	2021336	Both	-	TAACATGGCGATCGCCCGTAGCCGGGCGGTTTTTTTATCGA	41	-11.8
2023984	2024046	Erpin	+	GTATCACATAAAATAATTCATTCTGTGTTTTTAATTTTGATGGTTTATTTTTTATCTTTATG	62
2024894	2024948	Erpin	-	TGAAATGAAAACGCCTGGTATGTGTTACGGCATACCAGGCGTTCAATCTGGATT	54	-13.3
2024896	2024950	Both	+	TCCAGATTGAACGCCTGGTATGCCGTAACACATACCAGGCGTTTTCATTTCAGA	54	-13.3
2025115	2025160	Rnamotif	+	CCGCAGCATAGCTGCGCCCGAAAATCGCGCGGgTTTTCTCATCAA	45	-8.8
2025694	2025735	Rnamotif	+	CACCCGCATCCTCCGCCATATACAGCGGATTTTCATAGCGC	41	-7.3
2026342	2026382	Both	+	GGTACGCACTTTGGGTGTTCTGCACCTGTTTTTTCGCCGG	40	-6.1
2028279	2028329	Both	+	ATAAAATGATAGCCCGCCGCCATAAAAGGTGGCGGGCTTGATGAACTGTA	50	-15.1
2030695	2030735	Both	+	TTCAGAACTGGCGGCTGGCAATGAGCCGTTTTATTATCGA	40	-7.8
2032875	2032926	Erpin	-	ACCCCACAGAAACCCGCATCCTCTCTGAGTTTGCGGGTTTTTTGTTGCCTG	51
2032877	2032928	Both	+	GGCAACAAAAAACCCGCAAACTCAGAGAGGATGCGGGTTTCTGTGGGGTCT	51
2033147	2033185	Rnamotif	-	TAGAACACTTACCCGCCCTTGGCGGGTTTTCTGTAGAT	38	-11.4
2037850	2037887	Rnamotif	+	TCATGTGGCCTGCCGTTCCTTCGGCTTTTGCGATGGC	37	-6.5
2040255	2040302	Rnamotif	+	CTGTTTGCCGTTGGCGTGTTCATGAAAGCGCGCCGTTTTGCTTAACG	47	-11.7
2040990	2041036	Rnamotif	+	CAGGCTGTTTTTGGTGGTGACGTTCACGCCGCCGTTTTTCAGCGTT	46	-11
2043818	2043863	Rnamotif	-	CCTTTTTTCAGGTGCTGGTATATAATTCAGCGCTTTTCAAGAGTA	45	-9.5
2043878	2043916	Rnamotif	-	AGGCGACACATGACGCGCCGAGCGTCTTTTTTTGTGCC	38	-8.2
2044600	2044641	Rnamotif	-	TGGTTTAATGGCCGTATTTCACAGTACGGTTTTGTGCAGGG	41	-6.5
2045248	2045289	Both	+	GTTCACATTGACGCCCGGTAGCACGGGCGTTTTTTGTTTGT	41	-13
2047473	2047511	Both	+	GCGAACGTGTTCAGGCTGATTGCCTGTTCTTGTTCTCG	38	-8
2047887	2047938	Erpin	-	ACCCCACAGAAACCCGCATCCTCTCTGAGTTTGCGGGTTTTTTGTTGCCTG	51
2047889	2047940	Both	+	GGCAACAAAAAACCCGCAAACTCAGAGAGGATGCGGGTTTCTGTGGGGTTT	51
2048165	2048200	Rnamotif	+	TGTAAGAGCAGCCCCAACTGGGGTTTTTCGTTTGG	35	-6.9
2049559	2049597	Rnamotif	-	TTGTCGATGCCGCGGTGTTCAGCCGCTTTCATCTGCAC	38	-8.2
2051393	2051432	Rnamotif	+	AACCGGTTTGGCAGCGCTTGCCCGCTGTTTTATGATGGG	39	-6.4
2053732	2053769	Rnamotif	+	GTTTTGCAGCCGGCTGCCGGAGGCCTATTTTTTCCGG	37	-5.7
2054046	2054083	Rnamotif	+	GTGCCATTCGGCAGGCTCCGGCCTGTTTTATCTTCAC	37	-9.3
2054230	2054266	Rnamotif	+	CCGCTCAGTTCGGTGGCGACCACCTTTTCTTTAACC	36	-6.9
2055359	2055407	Both	+	GTGTAGCCAAACGTCACCGTCACCATGCCGGTGGCGTTTTTTTTGGGG	48	-12.1
2055365	2055407	Both	+	CCAAACGTCACCGTCACCATGCCGGTGGCGTTTTTTTTGGGG	42	-10.8
2055466	2055511	Both	-	AGCCAGCAAAAACGCCGCACTTGTTGCGGCGTTTTTGTTTTTCTC	45	-13.9
2055468	2055513	Both	+	GAAAAACAAAAACGCCGCAACAAGTGCGGCGTTTTTGCTGGCTCG	45	-14
2055834	2055883	Rnamotif	-	GGATTATCCTGCCTGTTGCTGGGTCGCCTGTAGCAGGTTCATTTTATCA	49	-10.8
2057764	2057802	Rnamotif	+	TTTTACTTTCATGGGTGGTAAACCCGTTATCTTGCGGA	38	-6.1
2058155	2058196	Rnamotif	+	CATCAATATCCGGTGTGAAAGCCAGCGCCTTTTCCTATCAG	41	-6.5
2062648	2062690	Both	-	TCATGGTGCTGGCGGTGGTGTTGTCACTGCTTATCTTTATCG	42	-6.5
2066724	2066772	Both	-	ACAAACTTAAAACGCCGCTCGTCAGACAGCGGCGTTTTTTATTGCGCA	48	-14
2066726	2066774	Both	+	CGCAATAAAAAACGCCGCTGTCTGACGAGCGGCGTTTTAAGTTTGTTT	48	-15.4
2070490	2070533	Rnamotif	+	GCCCTGATTGCGGCGCCTGCTGTACCGCGCCTTCTATCTCCAG	43	-8.5
2074179	2074220	Both	-	AGTACAGGTACGCCCGTTCATGGTCGGGCTGTTTTATACCG	41	-9.9
2078476	2078522	Both	-	ACGTAAAAAAAACGCCAGTCGCAAGACTGGCGTTTGTCATCAGGTT	46	-12.7
2078479	2078522	Both	+	CTGATGACAAACGCCAGTCTTGCGACTGGCGTTTTTTTTACGT	43	-14.8
2079879	2079929	Rnamotif	-	ATGTCGCGCTGTCAGCAACTGGGGCTCACGTTGCTGAaTTTTCATCCCGG	50	-10.4
2083180	2083219	Rnamotif	+	GATTGGCGATGCGCCGTTCGCCGGCGgTTTTTCCGCTAT	39	-8.2
2083456	2083498	Both	-	ATTACCGCCGCCGCCGACAGCAGGCCGGCGTTTTCGAACACC	42	-7.6
2084083	2084131	Both	-	GCTCATAAAAAAGCCAGTCGATAATCTGACTGGCTTTTTTGTTTACGA	48	-13.8
2084085	2084133	Both	+	GTAAACAAAAAAGCCAGTCAGATTATCGACTGGCTTTTTTATGAGCGC	48	-13.8
2085757	2085802	Both	+	TTTAAATAAAACACATAAATAAAGATTATTTGTTTATTTTGGTGA	45
2085878	2085922	Rnamotif	+	TCTATTTTAAGGCGGAATGCCGGGAATTTTGCTTTTTTCAGGAG	44	-5.1
2087084	2087130	Rnamotif	+	GATATCTCCCTTGCCAATGAATGCGCCATTGGTATTTCTGTTGAGT	46	-8.8
2088064	2088108	Rnamotif	-	GTTATCCAGATCGCTGACCACGCATTTCAGCGTTTTCCCCAGCG	44	-6.9
2088446	2088492	Rnamotif	+	CAAAGCCCGCATTCCGGCAATCACCGTGCTGGAATTTTCCGGCGAC	46	-10
2091283	2091328	Rnamotif	+	TTTTGTCAGTTTGGGGTGGTGATACCGGCCCCATTTTTTTTATGT	45	-9.4
2093399	2093437	Both	+	AGCGCGCGCGCCAGCAGGATTTGCTGTTTTTCCGCCAG	38	-5.4
2095811	2095881	Both	+	TTAATGTCATACCGGCACATTGACGATGATTCAATCTGAACCGTCGGTTGTGCCGGgTTTATCGCATTAT	70	-14
2097537	2097578	Rnamotif	+	GGTGGCGCGGATAGCCTGACACAGGTTGgTTTTACCTGAAC	41	-6.3
2099131	2099172	Rnamotif	+	TTAAATCAGTCGCCGGCTAATAGCGCGGCTTTTTTTTTATC	41	-6.2
2099185	2099230	Rnamotif	+	AAGATGGCATTCGGGTTTTGGCACGGAGCCTGcTTAATTCTTCTT	45	-6.8
2099250	2099289	Both	-	GGGTAGGAGATCGGTCAGTAATGACCGTCTGTGTTGTCC	39	-8.7
2101175	2101221	Both	-	AACAGCCTCAACCACCGGTAACGAAACCGGTGGTTTTTATTATGTG	46	-15
2101177	2101223	Both	+	CATAATAAAAACCACCGGTTTCGTTACCGGTGGTTGAGGCTGTTGA	46	-15.4
2101707	2101747	Rnamotif	-	GGGAAATCGCGCCTGTCTGAAGGACGGGTTTTAAAGGAAG	40	-8.7
2102918	2102963	Both	+	AGCAGTCTGAACCACCGGTTTCGTTACCGGTGGTTTTTTTGTCTA	45	-15.4
2102957	2103000	Both	-	GCTTTACGGAACCCCCAGCCTAGCTGGGGGTTTTCTATAGACA	43	-16.5
2103629	2103672	Both	-	TAAATAAATATCCTCCGGCATAGCCGGAGGTTTTTCATATGCG	43	-15.5
2103631	2103674	Both	+	CATATGAAAAACCTCCGGCTATGCCGGAGGaTATTTATTTATC	43	-15.9
2105928	2105977	Both	+	GTGTTAGTTCAGAATGCACCGGCTTGCCGGTGCATTCTGTTTTATGGCG	49	-9.7
2105929	2105973	Erpin	-	ATAAAACAGAATGCACCGGCAAGCCGGTGCATTCTGAACTAACA	44	-14.4
2105931	2105975	Both	+	TTAGTTCAGAATGCACCGGCTTGCCGGTGCATTCTGTTTTATGG	44	-14.4
2108607	2108646	Rnamotif	+	CAGATCGTTGTCAACGCTGGCGTGTTGTTTTGATTTTTT	39	-5.6
2110528	2110571	Both	+	ATTATCCCGAATGCACCGGCTTGCCGGTGCATTTTTTATTATC	43	-14.4
2111551	2111598	Rnamotif	-	TCGGCCAGATGTTGATCGAGTCGACCGGCGATCAGTTTTCCAAGGTG	47	-5.9
2111587	2111634	Rnamotif	+	CATCTGGCCGAGTTCGGCCGCAACTGTGCCGGGCgTATTATTCCTGA	47	-9.4
2118179	2118220	Rnamotif	+	AAGTTTCGCCGGCCATCAGCGGGATGGCgTTTTACAACAGC	41	-9.6
2119352	2119392	Rnamotif	-	AGTTATCCCGTCTGCTAATAAATAGCGGTTATTATTGGAA	40	-5.6
2119445	2119489	Both	+	TCGTTCGATTCGCGCCGTGCTGGCGGTGGCGCTTTTGGCTTCTG	44	-9.1
2120356	2120399	Both	+	GTATCAGTATGAGCCGGTCTTCGACCGGCTTTCTGTTTTTCTT	43	-13.9
2120551	2120590	Rnamotif	-	ATAGATTAATAGTGCGCAGCAGCGTACTTTTTCCCGCCC	39	-8.4
2122057	2122096	Both	-	TCGACGACGTTCGCGCTTGTCAGCGCGTTTTGCCAGCCA	39	-8.9
2123211	2123275	Both	-	AAAATTTTTTATCAAAAATTCTTCATATACCGCTTAGTTCAACATTTTTAATTCATTATTTCTT	64
2124216	2124252	Both	-	GGCCCGCGCCGCCGGTATAGCCGGTTTTCACGCCAT	36	-6.7
2125876	2125940	Erpin	-	TGAATTGAGGAGCCCGTCGTTCACGCCGGTTAGGTTCAAGAACGACGGGCaTTTTCTTTTTTAT	64	-14.6
2128598	2128636	Both	-	CCGGCAAAAAAGGCGCCAACGGCGCCTTTTTGTTTTTC	38	-10
2128599	2128637	Both	+	AAAAACAAAAAGGCGCCGTTGGCGCCTTTTTTGCCGGT	38	-11.4
2131525	2131566	Erpin	-	GGCGATAAAAAACCGCATTAAATGCGGTTTATCAAAAATAA	41
2131528	2131566	Both	+	TTTTTGATAAACCGCATTTAATGCGGTTTTTTATCGCC	38	-7.5
2131660	2131703	Rnamotif	+	GTATGGAACAGGCGTAACTGTGCGGTTATGCTTTATTTCTGTA	43	-8.4
2132959	2132997	Rnamotif	-	AATCAAAGGTGGCGGTTATTTCCCGCTTTTTACCTTGG	38	-5.1
2133034	2133079	Rnamotif	+	GTGCTATTTGTGTCGCAGTCATGTGGCTGCGACTTTGTTCTGCTT	45	-13.1
2136653	2136698	Rnamotif	+	TTTCCCGCTCGGGGGTGATACAATCAGCGCCCCTTTTGATGTTGA	45	-9.6
2136855	2136891	Rnamotif	+	GCCGGTAACCTCGGCGGAAGCCGcTTTTCGCAATAA	36	-6.3
2139443	2139482	Both	+	TCGCCGAACACGCCGTCCAGACGGCcgTTTTTCAGGTCG	39	-7
2140188	2140232	Both	-	ATTACTGATTACGCCGGCGTTCATGCCGGCGTTTTTTATGCATA	44	-15.2
2145579	2145622	Rnamotif	-	CTGAGACATTACCCGGCACAGAGCCATCGGGTTTTTGATGCCG	43	-5.2
2150542	2150587	Both	-	GCGACAGCAGTTCGCCGGAATTGGTAGTGGTGATTTTTTGCAGCG	45	-5.9
2151294	2151341	Both	-	AACGAGTCCAATGCCGGTCGCCGGGCGACCGGCATTCTTTATTTCCT	47	-14.7
2152933	2152968	Rnamotif	-	GGCCAGCCCTTCGGCGATAGCCGTTTTCCCTACGC	35	-6.5
2153273	2153311	Rnamotif	-	TCTGGAAGCGACGCGCCAGCGCGCGaTCTTTTTCGAAG	38	-8.2
2153370	2153411	Rnamotif	-	TTGGCGGTATAGCGCACGTCGTGGTGCGCTTCGTATTTCGG	41	-11.5
2154474	2154515	Both	-	TAAGTCAGCTGCTGGGCAGCCTTATCCAGTTCTACTTTCAC	41	-4.7
2154588	2154629	Both	-	GACATGAAAAAGGGCATCCGACGATGCCCTTTTGCGTTGTT	41	-12.1
2154588	2154632	Both	+	AACAACGCAAAAGGGCATCGTCGGATGCCCTTTTTCATGTCGTT	44	-14.7
2154714	2154761	Rnamotif	-	GTTTACCTTTCTGCCCTTACCTTTCGGTGAGGGCGTTTGCATTTTAA	47	-10.7
2158474	2158519	Both	-	CAGCTACGGCGTCGGCGTCACGCTGTTTGCCGGTTTTCTGGTGCT	45	-6.6
2159525	2159571	Both	-	GTTAATGCCAACCCGGACGTGATCGCGTCCGGGTTTTTTATTGCCG	46	-16.1
2160388	2160432	Rnamotif	+	TCCACTTCGGTGGTGGTCGTCAACTGACCGCCTTTTTCCATACC	44	-12.3
2164980	2165026	Rnamotif	+	AAGATCTGGATCCGCTGTTTGATCAGGCGGTGGcTTTTGTGGTGGA	46	-9
2165342	2165385	Rnamotif	-	TTACCGCATCGCGGCTCCCGACGGGAGCCGaTTTCAGTTGAAC	43	-16.1
2165530	2165572	Rnamotif	-	CTGCACCGCAGCACCGTCATTGGCGGTGacTTTTTGCGTGAA	42	-9.9
2167451	2167497	Rnamotif	-	TAAATTGGGATCGAGCATGCTAGTCCTGTGCTTGTATTATTAAGGG	46	-6.3
2168541	2168585	Both	+	CGTGAAATCTCTTCCTGCTCTAACTGTGGGGATTTTCAGGCGCG	44	-6.8
2168801	2168840	Both	+	CTCTCGTTAAAGCGTCCTTCGGGGCGCTTTTTTTATGGC	39	-10.4
2170413	2170451	Rnamotif	-	TTTGAATGGCTCCCGTTCACAGCGGGTTTTATGGTTAC	38	-6.9
2170484	2170528	Rnamotif	-	TTTGTCGCCGCCTGCGGTGTGACATCGCAGcaTTTTCCCCCTGC	44	-10.3
2171503	2171554	Rnamotif	-	CGACCGTCAGCGGTTCGCCTCTGGCTCGGGGCGGGTCacTTTTCTTTCAGG	51	-7.3
2175198	2175241	Rnamotif	-	TAACGGTTCTGCCGGCCGATGCGCCGCCGGaTCTTTTCTTCCA	43	-8.4
2175539	2175586	Rnamotif	-	GCCACTACCTTTCCCGGCTGGAAGACACGTTGGGGTTGATTTTGTGT	47	-7.5
2176829	2176868	Both	-	GATGAAGGAAGTGGTGACCTATCGCCATTTTATGAATGC	39	-6.3
2177275	2177319	Both	-	CGTAAACTAAAGGCTCCACATCGGTGGGGCCTTTTTATAGCGGG	44	-14.7
2177748	2177786	Rnamotif	+	GCGACGACCATCCGGAGTATTACCGGTTTTCTTACCGT	38	-4.8
2184140	2184182	Both	+	GCTGATAAATATAGCGCGATAACGTGCTGcTTCTGATTTTAA	42	-8.4
2184170	2184214	Erpin	-	TAACACAAAAACCCCGGCCAGATAACCGGGGTTTAAAATCAGAA	44
2184171	2184217	Both	+	TCTGATTTTAAACCCCGGTTATCTGGCCGGGGTTTTTGTGTTAACT	46	-15.3
2186579	2186623	Rnamotif	-	GCCACGAACGATGGAACCCGGGCGGGTTTCAaTTTCTTTCAGGG	44	-10.8
2188615	2188658	Both	+	TTTTTCATAGATAGCACCCTGCCGGGTGCTATTTTTTTGTCAC	43	-13.6
2189647	2189692	Rnamotif	-	AATACCATCTGGGCTGATAGTGATCGGTTGGCCTTTGTCTTCATA	45	-7.3
2190343	2190387	Rnamotif	-	CCGATTAGAAAGCTGGGAGAAATACCCAGCgcTTTCATCTCATC	44	-10.7
2190466	2190510	Rnamotif	-	TTGTCGCTATGCAGGGTAATTCTCATGCCTTGTTTTAACGCGGA	44	-7
2192412	2192459	Rnamotif	+	CGCATGTTGTACGATGGCGGGCATCATGCCATCGgTTTTTTGCCAGT	47	-12.7
2193531	2193573	Rnamotif	+	CGGAGTTTTCCTGCCAGCCGCTGATGGCGaTATTTTTCACGC	42	-6.4
2198956	2198994	Both	+	CTGTCTGTGATGCCTGTTAAGCAGGCTTTTTTAAAAAA	38	-8.7
2198999	2199049	Both	-	GCGTAAGAAAAGCCCCCGGAAGATTGATTCCGGGGGCTTTTTTTTTTGGC	50	-18.3
2199001	2199050	Both	+	CAAAAAAAAAAGCCCCCGGAATCAATCTTCCGGGGGCTTTTCTTACGCG	49	-18.3
2200239	2200286	Both	-	TATCCTGACAAGCGGTCCGCTCCTGGCGGGCCGCTTTTTTTACCTAC	47	-14.9
2203395	2203431	Rnamotif	-	TTCTGACAATTCGCCTCACGGCGcTATTTTTTCTAT	36	-5.4
2204583	2204628	Rnamotif	+	CGCAGCGTGATGGTGCTTTGGCCTTCCAGTACCTCTTTGTTATCG	45	-5.9
2205204	2205248	Rnamotif	-	AAAAGAATGACTCATGAGGGTTATTTTCGTGGTTTTTATGGTTT	44	-5
2206773	2206815	Rnamotif	-	GTTTAAATAAGGCCGCTTGCTATCGCGGCgTTATTTGTTTTT	42	-10
2207074	2207117	Rnamotif	-	GCGTCGGCGCCGGGTTCTGCTCGTTGAACTCTTTACGTTTGTC	43	-7.1
2209980	2210028	Rnamotif	-	CCCGGCGGGCGTGGTCGATAATCGGGCCGTCGATCATTTTTCCGTTCA	48	-7.6
2213149	2213190	Rnamotif	+	TATGCGTTTTCGCCTCGCGCTGGCGGGGCTTTTGTATCCCG	41	-14.3
2214054	2214093	Both	-	CAAGCCACTCAGCGCAGCCGTTTGCGCTTTTCGTTTTGA	39	-7.5
2214180	2214229	Erpin	-	TACAAAAAATAACCGACGCGATATTGATGCGTCGGTTTTTTCAGGGCGC	49	-13.6
2214181	2214233	Both	+	CGCCCTGAAAAAACCGACGCATCAATATCGCGTCGGTTaTTTTTTGTATTTC	52	-10.8
2214182	2214228	Rnamotif	-	ACAAAAAATAACCGACGCGATATTGATGCGTCGGTTTTTTCAGGGC	46	-12.4
2214183	2214229	Both	+	CCCTGAAAAAACCGACGCATCAATATCGCGTCGGTTATTTTTTGTA	46	-12.3
2215991	2216038	Both	+	CGCTATCGACAGGCTCTCATGCTCTCATGAGAGCCTGTTTTTTTGCA	47	-13.4
2218335	2218374	Rnamotif	-	GTGAAATTATTTCGCCTCCACCGGCGGTTTAATTTCACC	39	-6.7
2221882	2221927	Rnamotif	+	GGCGCGTCCATCATCGGTCTGTTTGTGCTGATGTTTTGGTATAGC	45	-6.8
2224175	2224211	Both	+	CCAGACGAAAACCGGGTGACCGGcTATTTTTGATAA	36	-7
2225179	2225228	Erpin	-	GGATAAAAAAAGCGTATGTGCTCGCAGCGCATACGCTTATCGGAAATGA	49	-9.9
2225180	2225231	Both	+	CATTTCCGATAAGCGTATGCGCTGCGAGCACATACGCTTTTTTTATCCCAC	51	-9.3
2225506	2225555	Rnamotif	+	ACTCGCTGGGACGGCGGCACAGAGTCTGGCCGCTGagTATTATCTGGCG	49	-12
2226831	2226872	Both	+	GACGTAACGTATGCCCGCTTTAGCGGGCATTTTTTTGCCGA	41	-13.4
2235116	2235154	Rnamotif	-	GACGATGCAGACGGCGTTCGACGCCGTTATCTTTCACC	38	-8.9
2236062	2236107	Both	-	GAACACTTTTCGCACCAGCTTGTAGGTGGTGCcTTTTTCCGGGCT	45	-8.9
2236220	2236269	Both	+	CTGCATAATAATGCGCCATACCGTCGGTATGGCGCATTGTCCCTCGCGA	49	-11.8
2237961	2238007	Both	+	AACAAACCTATTCGGGCTGTGTGATACAGCCCGATTTTTATGGCGA	46	-14.4
2238179	2238218	Rnamotif	-	AACACCACCACCTGCTCATGCGGGCGGTTTTCCGCTATC	39	-7.4
2245995	2246039	Rnamotif	-	ATGGTTATTCATGTGCGCGCGTACCGCGCACATTTTTTCCACAC	44	-13.1
2247469	2247516	Rnamotif	+	CGCGGTGGAAGCGTTGGCGACGATTCGGGCCGACGTATTTTTCATGG	47	-11
2251331	2251372	Both	-	ACTCGCCCTTTTCCAGACGCAAGTCTGGGTTTTTTGTTTTT	41	-10.4
2251500	2251544	Both	-	AAAAACAAAAACCCCAGACTTCCGTCTGGGGTTTTTGTTTTTAA	44	-15.6
2251502	2251545	Both	+	AAAAACAAAAACCCCAGACGGAAGTCTGGGGTTTTTGTTTTTA	43	-16.5
2253264	2253308	Both	-	TTAAGGAAAAAAGGGTGGCAATCGCCACCCTTTTTTCACTCTTC	44	-15.8
2253266	2253310	Both	+	AGAGTGAAAAAAGGGTGGCGATTGCCACCCTTTTTTCCTTAATC	44	-15.8
2253298	2253349	Rnamotif	+	TTTTCCTTAATCGGTCAACATGATAACCAGTTGGCCGggTTTCACTTCGAT	51	-11.4
2254850	2254895	Rnamotif	-	CCACCATCGCACGGGGCGCTATCATCGCCCCGcTTTTATCTTCAA	45	-13.7
2256521	2256559	Rnamotif	+	GCTGAGTATTACGCGGAAAACCGTGaTTTTTTGAAACC	38	-6.2
2257208	2257247	Rnamotif	+	AACGCTTGATCTGCTGGTTAAACGGCATTTTCTACGTAC	39	-6.4
2257430	2257474	Rnamotif	-	CGTCTTCGCGCTGTTGCAGGTGCTGCAACAcgTTTTCCAGCTCG	44	-9.7
2258062	2258104	Rnamotif	+	TTTGTTGCTGATGGTGGGGTTCAACCGCCGTTTTGCGCCGCT	42	-8.5
2259488	2259531	Rnamotif	-	AACTTGATGCGCGGCAGCACCAGCATGCCGaTTTTCTTCAGAT	43	-7.3
2259952	2259999	Both	+	ATGGGGTTGATTCTGGTAAAAGTACTGGTGCCGGGTTTTTACGCCCG	47	-5.7
2260462	2260508	Both	-	GCAAGAAAAAAGCCAGTCAGTTAACTGACTGGCTTTTTTCTGCCGC	46	-13.7
2260464	2260509	Both	+	GGCAGAAAAAAGCCAGTCAGTTAACTGACTGGCTTTTTTCTTGCG	45	-13.7
2260652	2260691	Rnamotif	-	GTACGATCTGGCCGGGCTATTCTCCGGTTTTTACGAAAA	39	-6.4
2262619	2262664	Rnamotif	+	TTAGTGGAGATTGGGTAGTTTCGAAGTTATCCGTTTTTTGTTTAT	45	-4.2
2263669	2263715	Rnamotif	+	GGGCAATTATTTCGGAAATGCGTTGTTTTTCCGGTTTCGTTATTTT	46	-6.3
2264581	2264625	Both	+	GCGAGTACCAGGCCCCGACGCCTTGTCGGGGCTTTTTTTCTGCC	44	-17.1
2264589	2264625	Rnamotif	+	CAGGCCCCGACGCCTTGTCGGGGCTTTTTTTCTGCC	36	-4.8
2264969	2265009	Rnamotif	+	GATTTCCAGACCGTCGGCAATACGACGcTTTTTAATGAAA	40	-7.2
2268789	2268831	Rnamotif	+	TGGGTTAATCGCCGCCGCGATCTGGGTGGgTTGATTTTTATT	42	-8.8
2273632	2273673	Rnamotif	+	TTCTCTGATGAGCCGGGAGACGGCCGGCaTTTTTTCTCCGG	41	-10.1
2275610	2275648	Both	+	GCCTAAATACGGCTGCGTCAGGCAGCTTGTTTTTTCAG	38	-8.7
2279718	2279769	Both	+	CGGATAAGTGACAGCCGGCAGTTTGCGCTGACGGCTGtTTTTTTATTTATG	51
2280774	2280810	Both	-	GTTCGGTTTCCCCCGGCTTACGGGTTTTCAACAGTT	36	-6.8
2280872	2280914	Both	-	GCAAAAAAAAAGCGGAGCTCCAGCTCCGCcTTCGTTTTTTTA	42	-13.4
2280874	2280915	Both	+	AAAAAACGAAGGCGGAGCTGGAGCTCCGCTTTTTTTTTGCC	41	-13.4
2282328	2282377	Both	-	TCAGTTAAAAAGCGGGGCGCAGTTATCGCGCCCCGCTTTTTTTTGTTAT	49	-17.2
2282330	2282378	Both	+	AACAAAAAAAAGCGGGGCGCGATAACTGCGCCCCGCTTTTTAACTGAA	48	-17.2
2285286	2285326	Rnamotif	+	ACGTCAACAGCCCAGGCGTGTGACCTGGTTATTTTCGGTG	40	-6.9
2286241	2286285	Rnamotif	+	ATATCGACGACTGGCGCTGGTCCGGCGTGCCGTTTTATCTGCGC	44	-7.3
2287564	2287603	Both	+	TTCTTTCTCAAGCCCGCTTTCGCGGGCTTTTTTGTGCTC	39	-12.6
2288976	2289018	Rnamotif	-	GCGGCCACGTTCGGGCCCCCGGTCTGCCCGTTTTTACTACAA	42	-7.5
2294221	2294259	Rnamotif	-	GGCAGACGGTGTGGCGGATGCCGCCATTTTCTTCAGAT	38	-9.2
2294259	2294309	Rnamotif	+	TGATAATTGCTGGGCGGCTGGATTATCCGGCTGCCCggTTGATTGTTATT	50	-14.4
2295682	2295725	Rnamotif	+	CAGGGAAACGGCCCACTGAGCAATCAGTGGGTTTTTAGCGAAT	43	-14.2
2295718	2295764	Rnamotif	-	TAATAATGATATTGGCCGTTCGGTAATCGGCCGGTTAGTATTCGCT	46	-9.6
2295788	2295826	Rnamotif	+	ATTGATTGTGACGCCAGACCAGGCGgTTTTACCTTAAA	38	-6.8
2298338	2298381	Both	-	GGCGGCATTCCTGCGGGGATCCGCGACCGCATTTTCGATCCCT	43	-7.5
2301045	2301091	Both	-	ATTTCCCTAGACCGGGCACAGGAATCGTGTTCGGTCTTTTTTTATA	46	-11.1
2302489	2302538	Both	+	GGATAACAGAGGCGCTCTGAATGATTGTTCGGGCGCTTTTTTATTTCCG	49
2303086	2303135	Rnamotif	-	AAAGGCAACATCAGGTTGTGCATACCGCACAACCTGaTGTTATTGGATA	49	-10.3
2306411	2306460	Rnamotif	-	CTCAGGCATTGCTGGCGGCCGTACCGACGTTGCCGGcTTTTGATTGATC	49	-10.4
2308441	2308489	Rnamotif	-	CTAACCTGCCGCAGCCAGCCGTTCACGCGCTGGCTGTTTTCCCTTCTA	48	-14.3
2309291	2309327	Rnamotif	+	TGGCGGTGTACCCCGCACGGTGGGTTTTGTATTCGT	36	-6.1
2310827	2310865	Rnamotif	-	TATCGCCGCCCTGCCGTTCAACGGCATTATTCTTGCCC	38	-7.8
2310846	2310889	Both	+	GAACGGCAGGGCGGCGATACCTTCGGTGCCGTTATAGTTACCT	43	-5.4
2315043	2315087	Both	-	CAGATGATGAAAGGGCGACATAAGTCGCCCTTTTTTATTGGGTA	44	-15.2
2315045	2315089	Both	+	CCCAATAAAAAAGGGCGACTTATGTCGCCCTTTCATCATCTGTT	44	-15.8
2318079	2318122	Both	-	TGACGGTTGAAGCGGCTCTGACGAAGCTGCaTTATCTGTTAAG	43	-8.1
2319092	2319137	Both	-	TTTGATTTGAACAGCCCGGCTTGACCGGGCTGTTTTTAGCGCCGA	45	-16.4
2321481	2321517	Rnamotif	-	AGCGCGGAACGGCGCCTGACGCGCTTTTTCGACGCC	36	-5.6
2325022	2325060	Rnamotif	+	ACTGGTGCGGTCGGGCGCGCAGCCCGTTGATATTGAAA	38	-9.7
2325775	2325819	Rnamotif	+	GGCGGGGATTACTACCGGTATCTTCGGTGGgaTTTTGCGCGATA	44	-9.4
2329558	2329598	Both	+	TGCGGCGCTGTCCGGGGACGACCTGGcgTTTTATTGTCTT	40	-7.4
2331432	2331477	Both	-	ATAATAAAAAAACACCCCTTTCAAAGGGGTGTTTTTTTATGCGAT	45	-13.2
2331435	2331477	Both	+	GCATAAAAAAACACCCCTTTGAAAGGGGTGTTTTTTTATTAT	42	-12.4
2333393	2333437	Both	-	CATATTCAAAGCCCTGTGCACACGCGCAGGGTTTTTTTTGGGTA	44	-15.1
2333427	2333479	Both	+	TTTGAATATGCAGCCGTCAGCGATATCAGTTAACGGCTtTTTTCTCTTTCTT	52
2333500	2333538	Rnamotif	+	GGGCACGCTGACCGCAACTGGGGCGGTTTTGGTTTCGG	38	-5.6
2335261	2335301	Rnamotif	+	GCCGACGATGGCGGCGTTGAGCGCGCCGTTTTTCAGCAGA	40	-9.5
2335520	2335567	Rnamotif	+	ACGCCAATTGCCGGCTTACCGGAGCTGTAGGCTGcTTTTACCATGCC	47	-8.6
2335695	2335736	Rnamotif	+	GGACGATATCCGCCGCTTTATTGGTGGCaTTTTTTGCGCGC	41	-9.4
2336764	2336802	Rnamotif	+	GATTAACCCGGTGGGCATTCTGCCCATCTTTATTAGCA	38	-8.4
2337700	2337742	Rnamotif	+	AATCTTTACCGCCGTGACGCTCGTCACGGaTGTTTTTATATC	42	-11.8
2342825	2342869	Rnamotif	+	TATTGCTTGAAGTGGATGAACTGAAAGTCCACTTTGATATCCGC	44	-6.9
2343832	2343876	Both	-	ACGAATAGCAAAACGCCCCTGACGGGGCGTTTTGTTTATTATCG	44	-14.8
2343836	2343875	Both	+	AATAAACAAAACGCCCCGTCAGGGGCGTTTTGCTATTCG	39	-13.5
2346199	2346248	Both	+	GTCCGTGTCAGGCCCAACGGTCGTCAGATCGTTGGGCTTTTTTTGTCTA	49	-13.6
2346242	2346285	Both	-	GCTTTACGGAACCCCCAGCCTAGCTGGGGGTTTTCTATAGACA	43	-16.5
2346244	2346287	Erpin	+	TCTATAGAAAACCCCCAGCTAGGCTGGGGGTTCCGTAAAGCTT	43	-16.5
2346914	2346957	Both	-	ACAATAAATATCCTCCGGCATAGCCGGAGGTTTTTCATATGCG	43	-15.5
2346916	2346959	Both	+	CATATGAAAAACCTCCGGCTATGCCGGAGGaTATTTATTGTTA	43	-15.9
2347641	2347682	Rnamotif	+	GATGGCCGGCTTGCTCGGTGTACTGGGCATTCTGTTCCAGA	41	-8.4
2348860	2348903	Rnamotif	+	ATAGGGATCTTCGTCTGCCCACTGGCGGGCGTTTTCCAGCGAC	43	-12.5
2349575	2349625	Rnamotif	-	GGCTGGGGTTTCGGTTCCGGCAGCGGCACCGGAACCGgTTTTGGCAACGG	50	-13.4
2349605	2349652	Rnamotif	-	TTCGGCTCCGGTTTCGGCTTTGGTTTGGGCTGGGGTTTCGGTTCCGG	47	-6.3
2350081	2350129	Rnamotif	-	TCACAAACAATTAAGGCACCGCTGGCGGTGCCTTAaTTTTTCAACGTC	48	-11.3
2350083	2350131	Both	+	CGTTGAAAAATTAAGGCACCGCCAGCGGTGCCTTAaTTGTTTGTGATT	48	-11.3
2350084	2350126	Erpin	-	CAAACAATTAAGGCACCGCTGGCGGTGCCTTAATTTTTCAAC	42
2350086	2350128	Both	+	TGAAAAATTAAGGCACCGCCAGCGGTGCCTTAATTGTTTGTG	42
2351061	2351103	Both	-	GGGGCATTGATTGCTGCAACGGCAGCGGCGTTACTGTTAAGT	42	-7.3
2353537	2353581	Both	-	GACGTAAAAAAGGCGGAACTTCGGTTCCGCCTTCTCTTTTTGTT	44	-15.2
2353539	2353582	Both	+	CAAAAAGAGAAGGCGGAACCGAAGTTCCGCCTTTTTTACGTCT	43	-14.3
2354546	2354588	Erpin	+	TTAATATTTAAAAGTAAATTGAATTATTTTTTTACATATTAA	42
2354630	2354695	Erpin	+	TTTATAAATTAAAATTTATTGTATTCTTAAAGTATTCATGGTTGTTAATTTaTTTATTATTTTGT	65
2354735	2354790	Erpin	-	TACAACATCAAGCGCCATAACCTATCGAAGAGGTTATGGCGCTTTTTATTGGCAT	55	-11.6
2354737	2354792	Both	+	GCCAATAAAAAGCGCCATAACCTCTTCGATAGGTTATGGCGCTTGATGTTGTAAT	55	-11.6
2355267	2355315	Rnamotif	-	TACGCCAATCTGGTGTTTAGCAACGGTATAGACGCCTTTTACCAGCGT	48	-8.6
2360015	2360060	Both	+	AGCCTACCGCGCCGCCGTAGCTGCCGCGGCGGgTTTTCTCACTTT	45	-13
2361396	2361436	Both	-	CATATCCTGAAGCCCGCTGATAGCGGGCTTTTTTATGGAC	40	-13
2361397	2361438	Erpin	+	TCCATAAAAAAGCCCGCTATCAGCGGGCTTCAGGATATGCA	41
2368223	2368277	Both	+	CGTTATTTCTATCCATAGTCATGCATGCTGCGGGCTATGGATTTTTATTTTTTA	54	-8.2
2368365	2368404	Both	-	CGTCACCTGAACGGTCCATTCGGGCCGTTCTATCTAAAT	39	-10
2368963	2369004	Erpin	-	TGTTATGAAAAAGCAATTCGGATTGCCtTTGTTATTGTCAC	41
2368966	2369006	Erpin	+	ACAATAACAAAGGCAATCCGAATTGCTTTTTCATAACACT	40
2369078	2369130	Erpin	+	AATAAATTGAAAAATTTGTTTTTAATTGTTTTGAATTTgTTTTTTGAAATTA	52
2369134	2369199	Both	+	ATTTAAATTTATATTTTTTAAAATTAATGGTGATATATTTTTTAAAAAATAaTTTTGCTGCTTGT	65	-0.1
2370580	2370619	Rnamotif	-	GGATTCTCGAACGCCTGACGAATGGCGTTTTTGGTGATC	39	-6.8
2370935	2370978	Rnamotif	-	TATCTTCACGCTCGGCTACCACATAGCTGGcTTTTTCCAGCAG	43	-6.4
2370967	2371010	Rnamotif	-	GAACGGCGCGCCCGGCTTGCTGCTGGTCGGcTTATCTTCACGC	43	-7.4
2372349	2372391	Both	-	TACGCAGAATTTTGCGGGTATTGCCGCAGcTTTCGTTGGTGC	42	-8.8
2372804	2372848	Both	-	GGATCAAAAAAGCCAGCCTATACAGGCTGGCTTAACGTAATGTA	44	-15.4
2372806	2372849	Both	+	CATTACGTTAAGCCAGCCTGTATAGGCTGGCTTTTTTGATCCA	43	-15.4
2374087	2374131	Both	-	AATAATGACAAGGGCAGGTTCTCACCTGCCCTTGTTGCATCATG	44	-15.2
2374089	2374132	Both	+	TGATGCAACAAGGGCAGGTGAGAACCTGCCCTTGTCATTATTG	43	-16.6
2376322	2376371	Rnamotif	-	GCTGCACCTGTTTTCCGGCGCGACCATGCTGGGGGcgTTTTTTATCGCC	49	-8.9
2377957	2377997	Both	+	GGCCTGTTTATGGCGCTGTTCGCGCGCCTGTTTTTCCCGT	40	-9.1
2381170	2381230	Both	+	AAAGGCATAAATCTACTTTATTTCTTACTAATGCCGAATATTGTAGATTTATCATTGATT	60
2382683	2382721	Rnamotif	-	ACCGCCCACGGCGGGCGTGAGTTCGgTTTTATCGGCGC	38	-5
2387447	2387484	Rnamotif	-	ATGATCAACTGCGCCGGCGACGGCGTTTTGATATTCA	37	-9.5
2389854	2389896	Rnamotif	-	CGTATCGGTCATGGCCGCCGTCGGCGGCCATATCTTATTATA	42	-15.9
2391113	2391155	Both	-	GCAAGGCTGAACCCCGCCCTGCGGTCGGGGTTTTCCGTCACA	42	-7.5
2391181	2391228	Erpin	-	CATAAAAAATACAGGCGATCCTAAGATCGCCTGtTTAAACAATGCCC	47	-12.7
2391183	2391232	Both	+	GCATTGTTTAAACAGGCGATCTTAGGATCGCCTGTaTTTTTTATGTCTG	49	-13
2391361	2391401	Rnamotif	+	CCTGACCAATGCGGCAATCGCACTGCTGTTTTTCATGCAT	40	-4.6
2391528	2391568	Both	+	AGATATTAACGCCGGGGTTGTATCTCGGTTTTCTGTATCT	40	-7.4
2392936	2392980	Both	-	TTACGCAAAAAGCGGATACCACTGGTATCCGCTTTTTTCATTTC	44	-12.4
2392937	2392981	Both	+	AAATGAAAAAAGCGGATACCAGTGGTATCCGCTTTTTGCGTAAT	44	-12.4
2394693	2394734	Rnamotif	-	AACCATGATTAGCGGCAGCGCCATGCTGCTTTTGGCCAGTC	41	-9.2
2394774	2394819	Rnamotif	-	GACATCGCGTCGGCACGACACAATTGCGTGCCaTTCTGCTTATTT	45	-9.8
2396585	2396628	Rnamotif	+	CTGGTCGATATTCTGCAACAGCGACTGCAGGTTTTTCTGGTAT	43	-6.3
2396927	2396967	Rnamotif	+	CTTTTCGTTCTGCCCCTGCAGATTGGGCTTTTCCATCGCC	40	-5.6
2397335	2397373	Rnamotif	+	AGACTGTACGACCAGGGCAACCTGGcTTTTGAAGATGC	38	-8.8
2397396	2397435	Rnamotif	+	ACCTTGATGCCCGCCTGTGGGTAGGCGTTTTTCAACCCG	39	-7.7
2398760	2398808	Rnamotif	+	TACTGCCCCAAGCGTAATTCTGCACACTGTTGCGCaTTTTTTGCATAA	48	-7.5
2400622	2400663	Both	+	ATTTTCAGCGACGCCTGCTCCGGCAGGCGTTTTACATCCTG	41	-15.1
2406101	2406142	Rnamotif	-	GGTGATTGCAAGGGGGACAGGGTTCTCCCTTTTTTGTCCTT	41	-8.4
2406138	2406182	Rnamotif	-	CAAAGAATTGATGCCAGCGCTGTGGTTGGCGaTTCTGGTTGGTG	44	-10.1
2408158	2408198	Rnamotif	+	AAGCCTCGCAGGCGGGGTATCTCCTTGCTGTATTTTGCAA	40	-7.6
2408221	2408259	Rnamotif	-	CGAAAAAACCGCGGGTGGCAAACCTGTTTTAGCTGGGC	38	-5.9
2410116	2410162	Rnamotif	-	TGTCATCGGGCTTGATCGGGCGGACCGCGATCAGTTTCTATTTGCC	46	-7.1
2411279	2411328	Rnamotif	+	TGACATGCGGATCGGGTAGGAAACGCTATTTGCCTGATTATTTTGATAA	49	-7.4
2412131	2412181	Both	+	ACTTTGGGTGTTGGTGGATTCAGAAACAGGTCTGCCAcTTCTGTTTCCAC	50	-7.4
2414015	2414083	Both	-	TTTTTACAAGAAAAGGATAGGAAAGATACTGGTTCCGTTGTTGTTTTGGTCTTTTTTCTTTATTTTAT	68
2414349	2414394	Rnamotif	-	TGACCGTTTATTAGTTGGGATAGATTCTAATTATTATCTATAAAA	45	-4.2
2415662	2415707	Rnamotif	+	GTGGGGCGCTGGGGTTCCAGGATGTCGGGATCCTGTTTCTTGGGG	45	-9.3
2417958	2418000	Rnamotif	-	GAGGAAAGAGCTACCGGTATCACCGGTAacTCTTATTTGCTC	42	-9.3
2418339	2418379	Both	-	AGGGTCACGATGGCTGGCTGGGCGGCCcTTTCATTTGACG	40	-7.8
2419058	2419107	Erpin	-	AAGGGGGGAAACAGATAACCGGCTTTCGGTTATCTGTTGTTTTTAACAT	49	-7.8
2419060	2419109	Both	+	GTTAAAAACAACAGATAACCGAAAGCCGGTTATCTGTTTCCCCCCTTAT	49	-7.8
2420643	2420682	Both	-	GAGCCGCTACGCGCCAGATTTTCGGCGTTTTTGTTCAGT	39	-6.2
2422966	2423006	Both	-	TTTATATAAACTAAACCGTACAGTTTATTTATTGAGGATG	40
2425911	2425951	Rnamotif	-	GACCACATATACCAGACGTCGGTCTGGgTTTTCGGGTCCA	40	-10.5
2426090	2426127	Rnamotif	-	CGAGCCAGCCCGGCGACGGTTCGCCTTTGACTTCGCC	37	-7.5
2426235	2426284	Both	+	CTCATTTGCCAGGGATTCCGCCGTGTCACGGAATCCCTTTTTTATTCCG	49	-12.7
2427230	2427269	Both	+	CTGCTCAATTATGCCGGTCAGGCGGCATTTATCTTATCC	39	-8.1
2428619	2428658	Both	-	TGATCACCGAAGGGCGGCTATCCGCCCTTTATTTTTTCA	39	-11.6
2430475	2430520	Both	-	AAAATATTGTACAGGGCAGTTTATCTGCCCTGTTTAATATTCCAT	45	-15.4
2432064	2432111	Erpin	-	GAAAATATTAAACAGGGTGGGTTAACCATCCTGTTTAATAAGATTTC	47	-10.4
2432066	2432113	Both	+	AATCTTATTAAACAGGATGGTTAACCCACCCTGTTTAATATTTTCAG	47
2436403	2436442	Rnamotif	-	GTGGCTGGTGCTCGCCGGTTTTGGCGGTTTTCTGCTGTG	39	-7.2
2436412	2436456	Rnamotif	-	TTACGGCTGGGCTGGTGGCTGGTGCTCGCCGGTTTTGGCGGTTT	44	-7.5
2436979	2437022	Both	+	TTCCGGATCGGCATCGCCAAAACGGGCGATGTTTTCCGCCAGC	43	-11.8
2438718	2438779	Erpin	-	TTGTTGAATAACGGCAGGTGTTTTCTCTTATCGGAAATATACCTGCCGTTATCAACATATT	61	-12.9
2438720	2438781	Both	+	TATGTTGATAACGGCAGGTATATTTCCGATAAGAGAAAACACCTGCCGTTATTCAACAAAC	61	-12.9
2438777	2438820	Rnamotif	+	AAACCCGAAAATAGCGGGAGCGTTCCCGTTATTTTTAAACAAT	43	-10.8
2439235	2439276	Rnamotif	+	ACCGCGCCCGCGGCGATGGAAACATTGCCTTTTAGCCCGCC	41	-10.9
2440546	2440587	Rnamotif	-	CCGTGGCGCGCTGGCGACAGATGCGCCAcTTTTTATTCTGC	41	-6.7
2442638	2442675	Rnamotif	-	CCGTCGGCGTAGCGCTCAGCGCGCgTTTTTCCGGTTT	37	-6.3
2445076	2445114	Rnamotif	-	AGGCTGTCCGGGCTGGTGACGCCGGCTTTTTTCAGCGC	38	-7.8
2448615	2448661	Rnamotif	-	CCAGAATCGTTCCCAGACGTTCGCGCTGTTTGGGTTTGATGTCACG	46	-9.2
2449206	2449245	Rnamotif	+	GACGCCTGACACCGCTCAGACGCGCGGTTTTCTCTCAGC	39	-6.1
2450256	2450295	Rnamotif	+	GTATCTGGGGATCCGGTTTCCGCCGGATTATGTCTATCC	39	-8.5
2453250	2453294	Both	+	TTCCCTTTCCCGCACCGCCAGCCCGGCGGTGCTTTTTTTTCGCT	44	-17.3
2454950	2455011	Both	-	ACGTTTAAAAACCGTTTGTTGTATCCGACGCGGGCAAGGCCAAACGCaTTTTTAATTCAAC	61
2455342	2455379	Rnamotif	+	ACTTGATGTCCGGCGATACTTCGCCTTTGTGTTGCAG	37	-8.5
2457251	2457293	Rnamotif	-	GATGCTGATCTTTATCGGCGCCGCCGGTGATTTTTCCTTTCA	42	-9.2
2457460	2457500	Rnamotif	+	CAGAATCACGCCGATGCCGTTGGCGTCGTTTTGCATACGA	40	-9.9
2457568	2457611	Rnamotif	-	GCCGCTGCTGGTGCCGGGGCTGACCGCGGCGTTTCTGTTCGTC	43	-6.3
2458102	2458145	Rnamotif	-	GCCTGCTGTCGTTGCCCGCGCTGGGGCAGaaTATCTTCTCGCT	43	-10
2462098	2462143	Rnamotif	+	AAGTCCCCCCACGGCGGCCCGTCCGGTCCGCCGTTTTTTCTTTCC	45	-9.9
2463393	2463432	Both	+	GCTTTATCACCGGTGGCGCCGCCGCCaTTTTCGGCAACG	39	-10
2463643	2463690	Both	-	ACCAAACAAAACGGCAGGCCACCAGAGCCTGCCGTTTTGTTTGTGAT	47	-16.1
2463645	2463691	Both	+	CACAAACAAAACGGCAGGCTCTGGTGGCCTGCCGTTTTGTTTGGTG	46	-16.1
2464428	2464476	Rnamotif	+	TCGGAAATCTGGCTGGCATGGCGGGCATTGTCGGCgTTGTTTTTCACC	48	-9.3
2465373	2465414	Rnamotif	+	TACGTCGCATCCCAGCGCAGCGCGTTGGcTTTTTCATTTAG	41	-9.6
2465859	2465904	Rnamotif	-	CCGACTGCTTAGCCCTTGCCTTCCGGCAGGGGCTTTTTGGGTGTT	45	-14.8
2470671	2470714	Rnamotif	+	ATTGTCAGGACTGCAGCATCAGCCAGCTGTGTATTCCTTTCAC	43	-6.1
2471098	2471135	Both	-	GAACGCCGCCAGCCGCTCTTCGGCgTTTTTCTTTGAC	37	-5.3
2472491	2472535	Both	-	CAGCAACACAACGGGGGCCATCTGGCCCCCGTTGTCATTTAATG	44	-19.3
2472493	2472537	Both	+	TTAAATGACAACGGGGGCCAGATGGCCCCCGTTGTGTTGCTGCA	44	-19.3
2473489	2473534	Rnamotif	-	CGGCTCGATCGTCGCGTTTGGCAAGTTACGCGGTTTGTTCTCATC	45	-6.4
2473889	2473934	Rnamotif	-	GACTAGTGACGGCAGCGTATATCGTTGCTGCaaTTTTGTTTATTT	45	-9.3
2474038	2474082	Both	-	TGTTGCAGATCGGGCATGGTGGATGGGTGTCCTTTTTCTCCTTC	44	-6.9
2476976	2477013	Both	-	ATGTAAAAAAACCGCCAACAGGCGGTTTTTTTATGCA	37	-9.4
2476977	2477014	Both	+	GCATAAAAAAACCGCCTGTTGGCGGTTTTTTTACATC	37	-10
2479302	2479347	Rnamotif	-	ATCGCCAATGCCCGGTTTTTGCCGGGAGACTGGTTTTCGCCGCTG	45	-8
2479695	2479740	Rnamotif	-	CTGCTGGAACATGTGACCGGCAAAGGTCGCAcgTTTCTGTTGGCG	45	-10.9
2480624	2480662	Rnamotif	+	CAGTTCTTCGCTGGCCGCTTTGGCCGTTTTCAGTTCGT	38	-7.2
2483900	2483943	Both	-	GATCGCTAGAACATCACGGTCGGCGGTGGTGTTTTAGCAATCC	43	-7.3
2485000	2485053	Both	+	TGCAATGACTACGCCACCGGATAATGATTATCCGGTGGCGTTTTTATTAGAGA	53	-14.9
2485813	2485851	Both	-	GACTTGAAAGATCAGGCTAGCCTGGaTTTTTGGACCAA	38	-4.3
2488965	2489030	Both	-	GATGGTATCAATATCATCGGCAGGGTTCACTTTACCGGCAACGTGGATGATATTTTCATTTTCAA	65
2489198	2489233	Both	-	AAGCTCAGATAGCGGATCGCCGCTTTCTCTTCCGC	35	-5.8
2489789	2489830	Both	-	GAAAAGAAAAATCCACGCAACTGCGTGGATTTTATGGGTTT	41	-11.8
2489790	2489831	Both	+	AACCCATAAAATCCACGCAGTTGCGTGGATTTTTCTTTTCG	41	-11.8
2490241	2490284	Erpin	-	TTTAAAATTTTGATAAATAGTTTATTTATTTTTATGTTTTATT	43	-2
2490360	2490401	Both	-	AAAAAGAAAAATCCACGCAACTGCGTGGATTTTATGGGTTT	41	-11.8
2490361	2490402	Both	+	AACCCATAAAATCCACGCAGTTGCGTGGATTTTTCTTTTTA	41	-11.8
2490490	2490556	Both	-	TTTATGAAAAAAAATTATGCTCATAACTGAATATCTGCGAGCATCATGGTTTcTTATACATTTCTT	66	-1.1
2490751	2490793	Both	+	TATTCAACATTCAGCACTTCTGATGTGCTGTATTTTTCAAAT	42	-8.7
2491985	2492034	Both	-	ATAAATAAGATGCCATCAAAATTAAACATAGGTGGCTTTTGTTTGTTGT	49
2492919	2492962	Rnamotif	+	GCAGGAAGCCGGTTGTTCGCGGCTGAGCAGCTTTTGCAGCAGA	43	-7.7
2494184	2494221	Rnamotif	-	GTTCCAGGCTTCGGCGGTATTGCCGTTTTTCAGGGTA	37	-6.1
2495697	2495745	Rnamotif	+	ATGCATCTGGCCTGGTGGTATGCCGGGGGCTATCAGTTCGTATTGATC	48	-7.9
2496322	2496367	Rnamotif	+	CGCCAAATGCGCGCCATGAAAGCGCAATGGCGgTCTTATTCGTTG	45	-8.8
2498195	2498234	Both	-	GTAGCGATTAGTGCCGTATTATGGCGaTTTTTTAACGAA	39	-5.3
2498226	2498282	Both	-	GTTATTATTAAGGCGGCATTATTGATTATGCGATGGTGCCGCCTTTCCGTAGCGAT	56	-13.5
2499686	2499724	Rnamotif	+	CGCCAGCAGTTTCACCACGGTGGTGGTTTTTCCGGTGC	38	-5.4
2502484	2502526	Rnamotif	-	CGTCAGCCGGACGGCGACAATCCGGTGCCGTTTTTACCGGTG	42	-5.5
2502941	2502981	Rnamotif	-	GGCACGCCTGCCGTTGGGTTAGCCAGCGTTTTCGCCACGA	40	-8.4
2503283	2503323	Rnamotif	+	GGCGCTTTCAGCGCGCTCAGACGGCGCGTTTTCTCTTCGC	40	-9.2
2503462	2503506	Rnamotif	-	TGCTGGAGGTGGTGCGCGATTACTGGCGCACgTTCTTTTTTCCG	44	-12
2504358	2504404	Rnamotif	+	TTCCGGCTCCAGCGCCGGCAGGTAAACGGTGCcgTTTTTGCTGACC	46	-10.1
2506634	2506671	Rnamotif	+	GCGCGACCGCCTCCGGCATGCCGGGTTTGCGTTGCTG	37	-6.3
2509683	2509729	Rnamotif	+	TGCCGCCGAAGCGCACGTCCAGCCCCAGCGTGTGTTTTTTATCGTC	46	-8
2509936	2509973	Rnamotif	+	TACATAGGCGGTGCTGGCCCCGGCGTTATAGTTACGG	37	-4.3
2511477	2511513	Rnamotif	+	CCACCGCCAGCGCGGTGGTGCCGCTGTTTTTCTCCA	36	-7.1
2511572	2511614	Rnamotif	+	TTATTGTCACCGTGGGTGACGCTGTCCGCcTTTTGGTTGATG	42	-4.4
2511669	2511708	Rnamotif	+	GTTTCAACTGACTGGCGCCGACGTCGGTTTTAGTCCAGC	39	-6.5
2513298	2513341	Both	+	CGCCGATAACGGCGCGGAACCGCCGCCGCGCTTTTCTTACTCA	43	-11.7
2514467	2514531	Both	+	AACCATCCCATGCGCCTGATCGTTATCCATCTCGTGGAACTTATCAGGCGCTTCTTTCACTTAT	64	-13
2514527	2514568	Rnamotif	+	TTATCTTGTGGCAGGCAGGGGTCTGCCTGTTTTGGGAACGG	41	-12.1
2516667	2516709	Both	+	CCTCATCACAAGCCAGCGCCAGACGCTGGCTTTTTTACGCCT	42	-13.1
2516673	2516709	Rnamotif	+	CACAAGCCAGCGCCAGACGCTGGCTTTTTTACGCCT	36	-6.9
2519608	2519647	Rnamotif	+	CGAACTCTGACCGCCCTGTCGGGCGcgTCTTTTTTGCTG	39	-8.9
2520633	2520675	Both	+	TAGCATTATTCCGCCCTGCCTGGCAGGGCGTTTTCATATCAC	42	-15.6
2522401	2522445	Both	+	GAACGTATTGAGGGGACCCGATGGGGTCCCTTTTTTTAGGCTGG	44	-16.9
2522668	2522721	Both	-	AGCCTTAAAAAAGATCCCGGTCCTTAACAGGCCGGGATCTTTTTATCTGCCTG	53	-11.9
2522671	2522722	Both	+	GCAGATAAAAAGATCCCGGCCTGTTAAGGACCGGGATCTTTTTTAAGGCTG	51	-13.7
2522672	2522718	Rnamotif	-	CTTAAAAAAGATCCCGGTCCTTAACAGGCCGGGATCTTTTTATCTG	46	-13.8
2524025	2524062	Rnamotif	+	TGTGCCGTCAGCCGGTTACAGCCGGTTTTCCCTGATG	37	-7.2
2525680	2525716	Rnamotif	-	GACCATGCAGCCGGGCATGACCCGTATTTTTAACGG	36	-5.4
2525843	2525880	Rnamotif	+	CAACACCACCCTCGGCCCGCGCCGGTTTTTTTTTGTT	37	-6.4
2525891	2525931	Rnamotif	+	GTGTCGGGGCATCGCCCTGACCGGGTGGTTTTGTCATACC	40	-7.8
2526047	2526084	Both	+	ACTCTCCCCCCCCGGCCAGCGCCGGTTTTTTTGTTGT	37	-8.9
2526306	2526356	Both	-	TAATTTTTAGACGATTCCGGCCCTTGGGCCGGGATCGTTGTTTTTACCGG	50	-10.5
2539361	2539413	Both	+	ACGTGGATAAGAAATAAGTCAACTTACTGATATTATTTgTTATTTTTGTTTA	52
2539676	2539717	Rnamotif	-	GGATGCGGTTCCGGTCAGTTGCTGGCCGaTATTATTTCCGG	41	-10
2541916	2541953	Rnamotif	+	CCGAATGAGCCGCAGGAAAACCTGCTCTATTTCATGG	37	-7.8
2541948	2541988	Both	-	ACGCTGCCAGGGTTCCAGCAGCGGGGCaTTTTTTTCCATG	40	-5.3
2542758	2542805	Both	-	TGATGAAAAAACGGGTAGCGATTTCAGCTACCCGTTTTTCTTTCCGT	47	-15.4
2542760	2542806	Both	+	GGAAAGAAAAACGGGTAGCTGAAATCGCTACCCGTTTTTTCATCAA	46	-14.5
2543198	2543249	Rnamotif	-	TTGACAATTTACTGGCGGTGCGCACCAATATCGCCGGgaTTTTTATTCGCA	51	-10.9
2544162	2544203	Rnamotif	+	TTTTGAACAGCGTGGAGTTTTATTTTCACTTTTTCTGATTC	41	-4.7
2545175	2545216	Rnamotif	-	ATTCGCTCAGTTTTGCTGTTTTCAGCAGATTGTTTTAATAC	41	-7.9
2545222	2545267	Rnamotif	+	TTCAATCCGAGCGGTTTTTTCATTGAAAGGCTGTTTTTTCATTGA	45	-4.8
2546903	2546948	Both	+	GCATCGAACATTATCTGAAAAATAATTCGGGTATTATTTTTTTAC	45	-6.2
2546910	2546952	Erpin	-	AAGTGTAAAAAAATAATACCCGAATTATTTTTCAGATAATGT	42
2546912	2546954	Both	+	ATTATCTGAAAAATAATTCGGGTATTATTTTTTTACACTTGC	42
2547718	2547762	Rnamotif	-	TCCGGAACGGACGGGTGTATTGATCACCCGggTTTTAACCGGCG	44	-10.5
2548452	2548488	Both	+	TTGAAACCGGTGCGCTGATGGCGCTTTACTTCGCGG	36	-5.7
2552400	2552445	Both	-	GACAACAAATAGAGGCGGCCAGGGTCGCCTCaTTTTTTTTCGGCA	45	-14.5
2552403	2552446	Rnamotif	+	CGAAAAAAAATGAGGCGACCCTGGCCGCCTCTATTTGTTGTCA	43	-10.8
2556147	2556196	Rnamotif	-	CGCGTTTTCGGTCTGGGCGAGGGCGTCGCCGTCCAGGTTTTCCGGCACG	49	-10.5
2556487	2556528	Both	-	AATCATCAGGGCGCGCGGGTGGTGGCGCGTTTTGAGGACGA	41	-9.6
2562336	2562379	Both	-	AACCATGCCGAAGCGAGCCTGAGGCTCGCTTTTTTTATTCTCT	43	-13.9
2563252	2563293	Rnamotif	+	GCGGTACGCTCTCGCATTGGCCGGTGCGATTGATGTTTAAT	41	-7.2
2565159	2565197	Rnamotif	-	GGGCGGGGCCACCTGCGTCAGCAGGgTTTTTCGCACGT	38	-9.2
2566655	2566695	Both	-	GTCATCAATCGGTGCGCCGTTGGCGCGCTGTTCTTCCATC	40	-12
2567828	2567891	Erpin	-	CATGTGGTTAAAATAACATCACCTTTTTTGCGGAAATAAACACCGTTATTTTTTTTATAAAGC	63
2567927	2567991	Both	+	ACCAAAGATGAAAATAATTATCAATTGCATTGATGGGCCATATATTATTTaTTGTTGTTTAATG	64
2568358	2568402	Rnamotif	+	ATCGGCTGGGCGCTGGGGTTTTATGCCAGCcgTTTTATTATCGC	44	-7.8
2568772	2568817	Both	+	TGATACGCACAGCGGGCAGTATCGCTGCCCGCcTCTTGTTCACCC	45	-16.4
2569668	2569711	Erpin	-	TCATGCCATAAAACCCGCCCTGTGCGGGTTTTTTGCTTTTCTG	43
2569670	2569713	Both	+	GAAAAGCAAAAAACCCGCACAGGGCGGGTTTTATGGCATGAGC	43
2569671	2569709	Rnamotif	-	ATGCCATAAAACCCGCCCTGTGCGGGTTTTTTGCTTTT	38	-8.6
2569672	2569710	Rnamotif	+	AAAGCAAAAAACCCGCACAGGGCGGGTTTTATGGCATG	38	-9.2
2572148	2572195	Both	+	GGGTAGCTCCACTCGTGATTCCAGCTCTTCACGGGTTTTACCTTCAT	47	-8.5
2572793	2572841	Erpin	-	TCTATTAATAAGGTGCCGGCGATGCTGCCGGCACCTTGTCGAAATCCT	48	-16.6
2572795	2572843	Both	+	GATTTCGACAAGGTGCCGGCAGCATCGCCGGCACCTTATTAATAGAAG	48	-16.6
2573082	2573124	Both	+	CCATCATCAAATCATCGCTCCAGGTGATGATTTTACGCTTAA	42	-8.2
2573298	2573345	Both	+	ACGCCTCTCAAGAAATAAATAAAACATTATTTCaTTTTTATTGAATT	47
2573685	2573725	Rnamotif	-	GTTCAAGAAAGTAGCTGACGCCCAGCTGTTTTCCTACATC	40	-6.6
2575299	2575343	Both	+	TTGTGATCGAAGGCACAATACTGAATTGTGCCTTTCTTTTATCT	44	-10.9
2581465	2581510	Both	+	GTCTGTTTTAAGCCCCGTGCTCTCCGCCGGGGCTTTTTTATTAAA	45	-11.2
2581472	2581510	Both	+	TTAAGCCCCGTGCTCTCCGCCGGGGCTTTTTTATTAAA	38	-4.7
2581504	2581575	Erpin	-	ACAATAAATTCAAAATGATTTCAAATTGTGACGATGATCGATAGTATGATTCATTTTgTTTCATTTTTAAT	71
2581609	2581672	Both	+	AATAATCCATAAAATAGAACTTGTTCCATAAGAACACATCGATTTTATTTTTTTATTCTTTTC	63
2583375	2583422	Rnamotif	-	GGACCAGAAATGTCGGCGGGGTTTGCGCGCTGACcTGTTTTTCCGCG	47	-10.5
2583950	2583994	Both	+	TACGCACAGCCTGCTGGCGATTCTGGCCGGCGTTTATGTTATCC	44	-11.7
2585847	2585897	Both	-	AGCGCAAAAAATGCCGGAGGGGGAGACCGCTCCGGCATTTTTTATGTCAT	50	-14.8
2585849	2585898	Both	+	GACATAAAAAATGCCGGAGCGGTCTCCCCCTCCGGCATTTTTTGCGCTC	49	-13.3
2586500	2586541	Rnamotif	-	CCGAACTTCCTGCGCCGGATCGATGGTGCTTTTCACCCCGA	41	-8.8
2586793	2586833	Rnamotif	-	GCGTCGCTTCGCTGGCGTCCACCGCCGGTTTGATGTTAAC	40	-9
2587327	2587373	Both	+	CGTAAGTTCATGCGGATGCCGTCCGGCATCCGCcTTTTTATGCCAT	46	-14.5
2587942	2587978	Both	+	AACGGGAAAAGCGGCATCCTGCTGTTTTTCATCACC	36	-3.8
2588747	2588786	Both	-	TTTGACAAAAAGGCCGCATTAGCGGCCTTTTTCTTTTAC	39	-12.7
2588748	2588787	Both	+	TAAAAGAAAAAGGCCGCTAATGCGGCCTTTTTGTCAAAT	39	-13.3
2588921	2588963	Rnamotif	-	GAGCAGGTTAAGTTGTCGGGGTTTGGCAACTTTGATTTGCGA	42	-6.2
2591589	2591629	Both	-	TCGGCATCGACCCGGAAGTCTATTCCGGTTTCGCTTTCGG	40	-8.8
2592578	2592618	Both	-	GTAGCGCCTAAGCCTCCTCTGTGGAGGCTTTTTTATTGGA	40	-11.9
2592853	2592898	Both	-	AGTCAGATGAAAGAGGGAGCTTGTCTCCCTCTTTTCGTCTTTGAG	45	-12.7
2592855	2592900	Both	+	CAAAGACGAAAAGAGGGAGACAAGCTCCCTCTTTCATCTGACTTA	45	-13.5
2593536	2593583	Rnamotif	-	AGTAACACGTTCCGCGCTGCCTTCGTGTAGCGCGGTTTTTGTTCGCC	47	-13.3
2595154	2595196	Both	+	CCACAGCACACGGTCCATCATGAACGGACCTTTTACTTCCTG	42	-7.7
2596800	2596842	Both	-	AATTTGACCAAGCCTGTCCCGGTGACAGGCTTTTTTATGAGT	42	-11.6
2597815	2597860	Both	-	TGTACCTGCAACCGTGCCCGCCAGGGCACGGtTTTTTCGCTTTTA	45	-17.8
2599263	2599306	Both	-	CATATGAAAAACCTCCGGCTATGCCGGAGGaTATTTATTCTGA	43	-15.9
2599265	2599307	Both	+	AGAATAAATATCCTCCGGCATAGCCGGAGGTTTTTCATATGC	42	-15.5
2599935	2599978	Both	-	TCTATAGAAAACCCCCAGCTAGGCTGGGGGTTCCGTAAAGCTT	43	-16.5
2599937	2599979	Both	+	GCTTTACGGAACCCCCAGCCTAGCTGGGGGTTTTCTATAGAC	42	-16.5
2599973	2600018	Rnamotif	-	TGTCCTATTCGCAAAGGCCCTTCAGGGCCTTTGTTTTTTGTCTAT	45	-12.7
2602560	2602600	Both	+	GATAATCATGATGGCGGTCGGCTCGCCGTTTTTCAGCACC	40	-6.7
2604292	2604346	Both	-	GATTGCATCAAACCTCACGGCGGTCCCGGCTTCCGTGAGGTTTTTCTCCAGCGA	54	-11.5
2608135	2608177	Rnamotif	+	CACCTGCCAAAGGGAACCGCACCGGTTCCCTTTGCGTTTCTG	42	-13.4
2608377	2608420	Rnamotif	-	AAAAAATAAACGCCGGCGAACATGCCCCGGCTTTTTCACCCAT	43	-8
2608378	2608422	Rnamotif	+	TGGGTGAAAAAGCCGGGGCATGTTCGCCGGCgTTTATTTTTTCC	44	-9.5
2614516	2614559	Both	+	CTAAAACACCAGAGACGCCATGCGGCGTCTCTTTTTTTTGCCA	43	-15.1
2616079	2616122	Both	-	TCTATAGAAAACCCCCAGCCAGGCTGGGGGTTCCATTCCTGCC	43	-16.5
2616081	2616123	Both	+	CAGGAATGGAACCCCCAGCCTGGCTGGGGGTTTTCTATAGAC	42	-16.5
2616115	2616166	Rnamotif	-	TAACCTTCGCAGGCCGGCGGGCGTCAAGCCGTCGGCCccTATTGTCTATAG	51	-14.8
2616225	2616264	Rnamotif	+	GCGCGGCCTCACCGCTGTGAAAGCGGaTTTTTCCCTTCT	39	-8.1
2617278	2617321	Both	+	AAACGCGGAAGCATCGCCTTTCAGCGCGGTGTTTTTCAGCAGA	43	-7.5
2619704	2619752	Erpin	+	GTAAAAACAACAATCCCGGCGCGAGGGCCGGGATCTTCTTTACTGCAT	48
2619705	2619748	Both	-	AGTAAAGAAGATCCCGGCCCTCGCGCCGGGATTGTTGTTTTTA	43	-13.9
2621943	2621981	Rnamotif	+	AGCCCAGCGTGCCGGTATCCAGCCGGTTTTTATCCGCG	38	-7.4
2622868	2622906	Rnamotif	+	CGATAGCGTTACCGTCAATCCGGCGGTTTTTTGCTCCA	38	-6.6
2631734	2631780	Rnamotif	-	ATCAACATTTTTTCAATGCTTTCATGGCATTGAGTTTTTCATGCAG	46	-7.7
2632238	2632277	Both	+	TGAACTCGGCTCGCGGTTCGTCCGCGcTTTTATCGGTGT	39	-7.9
2633544	2633612	Both	-	GTTATTTAAAATCAGTTGTTTGATTTTAATATTCCCGTTTTTACTGTCAGCTGAaTTGTAAGTTTTTG	68
2634222	2634261	Both	+	CGGGGTCAGGTTGCGCCGCTCGGCGCGTTTTTCAGCCCA	39	-9.9
2634306	2634350	Both	-	AAACGAAAAAAGAGACAGGGCAGCCTGTCTCTTTTCTTTTTGGA	44	-14.2
2634308	2634351	Both	+	CAAAAAGAAAAGAGACAGGCTGCCCTGTCTCTTTTTTCGTTTC	43	-12.7
2636205	2636247	Rnamotif	+	TTAATCAGTGACGCGCGTGATGGCTGCGCGTTTTTGGCCGGT	42	-8.4
2636860	2636902	Rnamotif	+	CGCGCTTCACGCCGGAGGCGGTGCCTTCGGTATTGGTTTCCA	42	-13
2637325	2637369	Both	+	TGTCGATCAGTTGCTGGTATTCATCCCGGCGcTTTTCGTCGTCG	44	-7.3
2639061	2639111	Both	-	GGCTAAACGAGCAGGCCGTTCCGTCAGGTACGGCCTGTTTTCATCTTATT	50	-14.3
2645617	2645662	Both	+	AGGGTTTGATCCTGGCTATTGCAGGTTGGTCAGTTTTTCCAGGCT	45	-8
2646026	2646071	Both	-	GTAGTCGACTACCGGGGGGAAGTTCCCCCCGGTTTTTTTGTCAGA	45	-19.1
2646201	2646242	Rnamotif	+	GGTGGTCATCGCCGTGGTCGATGCCATGGTTTTGTCCAGAG	41	-9.5
2649399	2649435	Both	-	CGAACGCCCGCTGCGCCCAGCGCATTTTGCAACTGG	36	-6.2
2651017	2651068	Erpin	-	TACAAGTCAATAATAATAAGTAACAAAAGGTTATTATTTTATTGATAATTA	51	-2
2651019	2651071	Both	+	ATTATCAATAAAATAATAACCTTTTGTTACTTATTATTaTTGACTTGTATCA	52	-1.6
2651652	2651692	Rnamotif	-	TGTTCAACCCCGCTCGTACTTCCGGGCcTTTTTCCTGATG	40	-6.1
2652115	2652153	Rnamotif	+	GGCAGGACACCCAGCGCCAGCTGCTGTTTTTCAACGGC	38	-4.5
2652986	2653035	Rnamotif	-	CGAGTAAATGTGCATGGCGTCGCCGGCGGCCATGCcgTTTTGCAACACG	49	-12.1
2654273	2654314	Rnamotif	+	GGCGCAGGACCTGCGCAGCCCGCTGCGCATTCTGTTGCAGG	41	-11.3
2654573	2654610	Rnamotif	-	CGGACACCAGCCAGCCGTCGGGCTGTTTTTCCAGCAG	37	-8.7
2655971	2656009	Rnamotif	-	GCGCGCCAGCTCCGCCAGCAGGGTGGTTTTGCCGCAGC	38	-6.9
2658220	2658262	Rnamotif	-	ACCCCGGCTGGCTTTGCCACTGCCGCAAGGTTTTAGTCGATG	42	-5.3
2659270	2659312	Rnamotif	-	GACATCGACGCCGGCCACATTCGCAGGCTGTTTTCATGCAGG	42	-6.3
2661890	2661930	Rnamotif	+	ACCATAACTGGCGGCTGGCGATGAGCCGTTTTAATCTGCT	40	-7.8
2662925	2662972	Both	-	ATGTAATTCGCTCAGGCCGGTTATTTTCGGCCTGATTTCTTTGAAAA	47	-15.3
2663458	2663523	Both	-	ATAGTATTATACCTATGAAAGGTGTTTGATGACGTTGAACATCTTTATAGGaTTTTCTTGTATGG	65	-5.2
2665555	2665598	Rnamotif	+	TTTGGCAACGTGCGGAAAAACTATTTCCGCcTTTACTTCCATT	43	-8.7
2666912	2666952	Both	-	TTTAAGCAGCGCTTCCCGTCCGGGGAGaTATTTTTTGTAG	40	-8.7
2668552	2668606	Erpin	-	CATAAAATAAATACAGCATGGCCGTATATCGCCATGCTGTATTGTCCGTGGTTA	54	-7.8
2668556	2668605	Both	+	CACGGACAATACAGCATGGCGATATACGGCCATGCTGTATTTATTTTAT	49	-11.9
2668557	2668602	Rnamotif	-	AAATAAATACAGCATGGCCGTATATCGCCATGCTGTATTGTCCGT	45	-12
2668569	2668607	Rnamotif	+	GCATGGCGATATACGGCCATGCTGTATTTATTTTATGC	38	-5.1
2668904	2668944	Rnamotif	-	TATAGGATAGTCGATGGTGATGCCGTCGTTTTATCAAACG	40	-8.2
2668950	2668999	Rnamotif	-	AATGCATGAGCGCTTCAGGGCGTGAGTGCTGAAGCcaTGTTTTATTGCT	49	-9.8
2673090	2673129	Rnamotif	+	GTCAGCGACGCCGCCAGCCCGATGGCGTTTTCCAGCCCG	39	-8
2679851	2679894	Both	-	GATTCTGGACCCGGTCGACGGCACCCGGCCGTTTTTGTGCGGG	43	-9.1
2680190	2680253	Both	+	TGGATTGACAAACCGAGCCACAGCGATTGATTATGCTCGTTATGCTCGATTTATTTTAAATAT	63
2682377	2682420	Rnamotif	+	GACATACTAATGTTTGTTTTGGTGAACAGGCTTTCTTTAGGAG	43	-6.6
2683033	2683082	Rnamotif	-	CGTCTGTTAAGCGCCCTTGTCGGAATCGGCAGGGGCGTTATTGTTTGTT	49	-12.9
2683813	2683856	Rnamotif	-	TCTGATCGTGCCGGTGCTGGTGATTGTGCCGTTGTCGTTCAAC	43	-8
2685182	2685221	Rnamotif	+	CGATTCCCCTCGCCGCCGGCGGGCGGCTCTGTCTTTACT	39	-14
2685188	2685227	Rnamotif	+	CCCTCGCCGCCGGCGGGCGGCTCTGTCTTTACTATCTCG	39	-5
2686557	2686606	Rnamotif	-	CTGCCTGACGGCGGATGAACAAGGGCGTTCATCCGgcTTTTCGAGCCAG	49	-10.6
2688212	2688252	Rnamotif	+	TAACCCCTGTTCCAGCGCCGCCTGCTGGTATTTTTTGGTG	40	-7.5
2688856	2688904	Rnamotif	-	CGTATTCCACCGGATTCGGTCCGTTCCCTGGGTCCaTTTTCCATGCAC	48	-9.6
2692968	2693006	Rnamotif	-	CTGTGTTACAAGGCTCGTCATGAGCCTTGTCTTTGACG	38	-7.7
2698823	2698871	Both	+	TAAATTCTTTCGGGTCTTCAGCCATTGAAAGACCCaTTTTTAGTTCTT	48	-9.4
2699791	2699839	Both	-	GGTATTCAAAAGCCCCCGGCCTGATGGTTGGGGGCTTTTTTATAACGG	48	-14.1
2699793	2699841	Both	+	GTTATAAAAAAGCCCCCAACCATCAGGCCGGGGGCTTTTGAATACCAT	48
2702178	2702214	Rnamotif	+	CTCGACAATTTCGGCGTGAGTCGcTTTTTTCGGGTT	36	-3.6
2703151	2703188	Rnamotif	+	TGCTGCACGGAGGCGGCGACGCCgaTTTTGTTCAGCA	37	-7.4
2703492	2703529	Both	-	AATACCGCCCGCGGCGTTACGCCGgTTTTATGTCGGT	37	-6
2704155	2704203	Both	-	GGTATGGTTAACGCGATACGCTCCGGCGTATCGCGTTGTCATTTTCGG	48	-12.3
2704157	2704205	Both	+	GAAAATGACAACGCGATACGCCGGAGCGTATCGCGTTAACCATACCGA	48	-12.3
2714482	2714527	Rnamotif	-	CCGTCGGTATCCGGCGCGCTGCTGCGGGTGCCGTATTCATTTATT	45	-9.9
2714653	2714693	Rnamotif	+	CAGGTTGCGTTGGGCGATGCCGCGCCCcTGTTTTTGCCAG	40	-9.1
2715890	2715930	Rnamotif	-	GTGTCGTTCTTCTGCTGCAGGTCGGCGGTTTTTTCCGCTA	40	-5.9
2716508	2716545	Rnamotif	-	AACTCGCGTAGCTGCCGGTAGGCGGTATTGGTTTCAT	37	-8
2717466	2717510	Both	-	GTTGGGCAGACCCTGGGCGATCAGCTTCAGGaTATCTTTTTCCC	44	-5.7
2720538	2720581	Both	-	CTAAAGAAAAAGCCCGGTGAGAAAACCGGGCTTTTTTATGCGC	43	-15
2720539	2720582	Both	+	CGCATAAAAAAGCCCGGTTTTCTCACCGGGCTTTTTCTTTAGT	43	-13.6
2722274	2722317	Rnamotif	+	TACATTGCGTACGGCAGGCTGAGCTTGCCGcTTTTCAGATCGT	43	-13
2724589	2724633	Rnamotif	+	AGGGACACCCGGTCACCGCCAGCATGGTGGCgTTTTGTATCATC	44	-9.3
2727022	2727057	Rnamotif	-	GCGCCCTGAATGCCGGCGCCGGCTTTTTCCCGGTC	35	-6.2
2727389	2727427	Rnamotif	-	CCGGCTGCCAATCGCCCGGGCGGCGGTTTCATTGCTGT	38	-6.1
2728753	2728801	Rnamotif	+	GCACCGCTGCGGCGTCAGCAATACCGCCCTGACGCaTTTTGACGGCCG	48	-10.2
2729719	2729764	Rnamotif	+	AACCGGGTCGCCGCACTGGGCGTTCCCGGTGCGTTTTTTTCATCT	45	-14
2730426	2730471	Rnamotif	+	CGTTGCCCAAACAGGTGTGATGGTTATTGCCTGTTATTATTAGAA	45	-5.3
2730650	2730696	Rnamotif	-	GCAGTCGCGGATGCTGGCGCAGGCGGTGTCGGTGTTTCATTTGGGC	46	-5.3
2731737	2731776	Rnamotif	-	CCGTTCTGCGCCGGCCTATCTGGCCGcTTTTAAGGATGA	39	-9.5
2732065	2732100	Rnamotif	+	TAGTCAAACCGGCGGCATCCCGCTTTTTACTGGCG	35	-5.2
2732864	2732910	Both	-	ATGATAGTTTAGCGGGGGTTCTTATACCCTTGCaTTATATATCTTT	46	-13.2
2734298	2734354	Both	-	GGCTGGAAAAAACGGCTGTCGTCGTAACGGTGATGAATGCCGTTTTTGCATTTGCA	56
2734772	2734816	Rnamotif	-	CGAACCGAGTACAGGAGCTGGCCTGGCTCCTGTTTTTCCGGCAA	44	-13.2
2734817	2734859	Rnamotif	+	GTCCTCACCCTCAGCGAACGACGCACGCTGTTTTTCCATGCC	42	-5.4
2735726	2735766	Rnamotif	-	TGCCCAGCGGTCGCCCCGGTTGTCGGCGTTTTTTTCGGTT	40	-4.5
2736496	2736545	Rnamotif	-	ACCCGCTCGCCGTTGCGGGTATTCTCCAGCTCGCGACTTTTCAGAAAAT	49	-10.3
2739475	2739517	Rnamotif	+	TCCTTCGTGATGGCCGTTGTGAATACGGCCTTTTTTCCTGAG	42	-10.7
2739905	2739955	Rnamotif	-	TGGATTTTTCACCATTGCCGCCGCAATGGGCGATGGcgTTTTCAGGCAGA	50	-13
2743207	2743246	Rnamotif	+	TCTCGTTCCAAGCCAGCCTGCGCTGGCTTTTTTTATGGC	39	-10.8
2744273	2744314	Both	-	GGGCAACGGGATGCCGGCCAGGTCGGCGcTTTTCAGCACGT	41	-9.2
2744815	2744861	Both	-	ATATTGTAAAACGCGGTGAGTCTCCTCACCGCGTTGCGGTTTATAG	46	-14.4
2744817	2744862	Both	+	ATAAACCGCAACGCGGTGAGGAGACTCACCGCGTTTTACAATATG	45	-14.4
2746314	2746363	Both	+	TTATTGTTCGGCGGCGCACCCATTTACGGTGCGCCGcTTTTATTTATCC	49	-14.9
2748206	2748247	Rnamotif	+	CAGCAGTCTGACGCCCGGTTATCCGGGCGTTTTCTTTTGGC	41	-15.2
2748282	2748323	Rnamotif	+	TCGCGGTTATCCTGACGGGCCTGGTCGGaTTTTTTAAGCGA	41	-6
2748406	2748449	Rnamotif	+	ACAGGTAATTGCGCACGACATTGGCGTGTGaTTTTTCATGACG	43	-7.2
2748896	2748941	Rnamotif	-	GTAAACTACCGCGCGGTGAGGAGACTCGCCGCGTTTTTACACTGT	45	-14
2749424	2749465	Rnamotif	+	GGGTAGCGGGATGCCGGCCAGGTCGGCGcTTTTCAGCACGT	41	-9.2
2749579	2749618	Both	-	AGTTCACAATTTGCGCCAACCAGCGCGTTTTTCTGCAAT	39	-6.3
2750089	2750150	Erpin	-	TTTAAAAATTGAAATGGAATAATGCAATGTGATGTATTTTTTCGTTTgTTATTCTATTTGT	61	-3
2750328	2750374	Erpin	-	CATTCGAGAGAAATGTTTTCAATATAAACATTaTTATTTTTGTACA	46
2751611	2751664	Both	+	CCAAACCTCTACAGATGCCGTTGTCACCCAACGGCATCTGTTTTTTATTTCAA	53	-12.3
2753085	2753125	Rnamotif	-	GGAGCCTTGCATGCCGCCGCCGCGGTAgTTTTCCAGTTTG	40	-8.4
2753506	2753549	Rnamotif	+	CGACCGCTTCATGGCCAGCTACGGCTGGCCATTCTTATTGATA	43	-17
2757101	2757142	Both	+	TGACCGTCTTTCCCCGCCGCCCGGCGGGGTTTTTTATGCCT	41	-15.6
2757200	2757239	Rnamotif	+	GTATTATTGACGCTGACCGCCGTCGGCTTTTAGTATCGA	39	-8.4
2758041	2758079	Both	+	CGGCTGCGCTATGCGGTCACGCCGCGTTTTGCGCCCAC	38	-7.2
2762903	2762967	Both	-	GTCGTAAGCACGGCCCGCGCCACCGGTAAGATAACCGGCAGACGCGGGCCgTTTTTTATTCACA	64	-16.7
2763070	2763114	Both	+	TCGGCAAGGGTTTGGGTGTAAGGCGCATCCAGTTTTTCAGTACC	44	-8.2
2763646	2763690	Both	-	AAAATAACCTAACATAACAATGTGTTATGTtTTGTTTCTCAATA	44	-6.2
2764304	2764343	Rnamotif	+	CTGTTTCGCGCCGGCCTGACCGGGCTGTTTTCACGCCTG	39	-8
2764579	2764625	Rnamotif	-	GGCGCGTTGAATTGTGCCGATCTCATCGGCGCGATTTTCATAATCA	46	-11.3
2767242	2767278	Rnamotif	-	CATATCGTTTACCGGTGAAGCCGGTTTTTCCGCCTG	36	-6.7
2770044	2770094	Rnamotif	-	AATCTGCTCAATCGTTTTCGGGAGACGGAGGAGATGAcTATTATTATGGT	50	-5.8
2774576	2774613	Rnamotif	-	ATCCGGTATAACCCGTATCAGCGGGTTTTTACCGATT	37	-7.5
2776005	2776042	Rnamotif	+	CTGTGTCCTACCGCGGCGGCCGCGcTTTTTGTTTTCA	37	-6.8
2776964	2777001	Rnamotif	+	CCTGTCCGACCTGCTGCCTGCGGCGTTTTCCATGGCG	37	-4.1
2777752	2777794	Rnamotif	+	CTAACGTCACGCCAATCGCCAACCGGTTGGTTTTCTATGCGA	42	-7.7
2780978	2781024	Both	-	GAGCTTTCTGAGCGGCCGCTTTTTTCTTGGTTGCTTTTTTGTGCTT	46	-7.3
2781406	2781450	Erpin	-	CCATGAAACAAACACCCGGCGAACCGGGTGTTTGATAACGCTAT	44	-14.5
2781408	2781452	Both	+	AGCGTTATCAAACACCCGGTTCGCCGGGTGTTTGTTTCATGGGG	44	-14.5
2792402	2792443	Rnamotif	+	GTCTTTTTCTTGCGTGTCGCTCGGCGCGCTTTTCTTTATTT	41	-10.8
[truncated: 1,566 more rows]

## Sheet: Supplementary Table S2C
Supplementary Table S2C. Genomic position of putative TTSs: Rho-dependent terminators predicted by RhoTermPredict.
start	stop	strand
6327	6405	+
8731	8809	+
18138	18216	+
18867	18945	+
19270	19348	+
21469	21547	+
23567	23645	+
25165	25243	+
32418	32496	+
33009	33087	+
34758	34836	+
39158	39236	+
41637	41715	+
42115	42193	+
43444	43522	+
45798	45876	+
46414	46492	+
51198	51276	+
59211	59289	+
61765	61843	+
66793	66871	+
68894	68972	+
71281	71359	+
74256	74334	+
75013	75091	+
77541	77619	+
79092	79170	+
79500	79578	+
79792	79870	+
81785	81863	+
82019	82097	+
83969	84047	+
86055	86133	+
87339	87417	+
92069	92147	+
104088	104166	+
106211	106289	+
106694	106772	+
109189	109267	+
116999	117077	+
120757	120835	+
123737	123815	+
138432	138510	+
140766	140844	+
143529	143607	+
149972	150050	+
151215	151293	+
158744	158822	+
159506	159584	+
164987	165065	+
171008	171086	+
179133	179211	+
182515	182593	+
193420	193498	+
193732	193810	+
212043	212121	+
216877	216955	+
217769	217847	+
223183	223261	+
225891	225969	+
241354	241432	+
241840	241918	+
242152	242230	+
242926	243004	+
244623	244701	+
249423	249501	+
259655	259733	+
260054	260132	+
260589	260667	+
260820	260898	+
263989	264067	+
264602	264680	+
266878	266956	+
275670	275748	+
283806	283884	+
284379	284457	+
287396	287474	+
292442	292520	+
294045	294123	+
298727	298805	+
302376	302454	+
303518	303596	+
307473	307551	+
308261	308339	+
313198	313276	+
316834	316912	+
338765	338843	+
339834	339912	+
343039	343117	+
344841	344919	+
357174	357252	+
357849	357927	+
364453	364531	+
368894	368972	+
370537	370615	+
371578	371656	+
379796	379874	+
389994	390072	+
398657	398735	+
402231	402309	+
406698	406776	+
409942	410020	+
412905	412983	+
413410	413488	+
415947	416025	+
416781	416859	+
421760	421838	+
431507	431585	+
435800	435878	+
440090	440168	+
442542	442620	+
453444	453522	+
454809	454887	+
455374	455452	+
456678	456756	+
457511	457589	+
459923	460001	+
461077	461155	+
462392	462470	+
463271	463349	+
464094	464172	+
464901	464979	+
466958	467036	+
471633	471711	+
475115	475193	+
477685	477763	+
478693	478771	+
478990	479068	+
479736	479814	+
479964	480042	+
482367	482445	+
485952	486030	+
493333	493411	+
493860	493938	+
494327	494405	+
502475	502553	+
504420	504498	+
504804	504882	+
507483	507561	+
512078	512156	+
512625	512703	+
517034	517112	+
519166	519244	+
519682	519760	+
520218	520296	+
529455	529533	+
530771	530849	+
532189	532267	+
532734	532812	+
536018	536096	+
537018	537096	+
538749	538827	+
543510	543588	+
544827	544905	+
551513	551591	+
556728	556806	+
559014	559092	+
560109	560187	+
565020	565098	+
568475	568553	+
571411	571489	+
584727	584805	+
585827	585905	+
590297	590375	+
592051	592129	+
596368	596446	+
597277	597355	+
597921	597999	+
603437	603515	+
607504	607582	+
617495	617573	+
617844	617922	+
618292	618370	+
618613	618691	+
619808	619886	+
620811	620889	+
624611	624689	+
632029	632107	+
634175	634253	+
643075	643153	+
643376	643454	+
648225	648303	+
653928	654006	+
654544	654622	+
657426	657504	+
668533	668611	+
692250	692328	+
695150	695228	+
695575	695653	+
695887	695965	+
703084	703162	+
708493	708571	+
710922	711000	+
712715	712793	+
718397	718475	+
719368	719446	+
724144	724222	+
724988	725066	+
728788	728866	+
733723	733801	+
745083	745161	+
745317	745395	+
746064	746142	+
760658	760736	+
766471	766549	+
768261	768339	+
784454	784532	+
785344	785422	+
787270	787348	+
789336	789414	+
798217	798295	+
800402	800480	+
801165	801243	+
805196	805274	+
806182	806260	+
814185	814263	+
815833	815911	+
819360	819438	+
820252	820330	+
822090	822168	+
829578	829656	+
836587	836665	+
839908	839986	+
840292	840370	+
841511	841589	+
843267	843345	+
844296	844374	+
853957	854035	+
861089	861167	+
864651	864729	+
876260	876338	+
880845	880923	+
881348	881426	+
882337	882415	+
883241	883319	+
884144	884222	+
884524	884602	+
886957	887035	+
889874	889952	+
905383	905461	+
906582	906660	+
907831	907909	+
910999	911077	+
913937	914015	+
916440	916518	+
916805	916883	+
917596	917674	+
918897	918975	+
919341	919419	+
919979	920057	+
924889	924967	+
927768	927846	+
946013	946091	+
946258	946336	+
946978	947056	+
953024	953102	+
957967	958045	+
959407	959485	+
961578	961656	+
962036	962114	+
963498	963576	+
964990	965068	+
970851	970929	+
978283	978361	+
980462	980540	+
980949	981027	+
986619	986697	+
988868	988946	+
989463	989541	+
989737	989815	+
998748	998826	+
999363	999441	+
1005673	1005751	+
1007012	1007090	+
1008935	1009013	+
1011739	1011817	+
1015412	1015490	+
1016149	1016227	+
1018793	1018871	+
1026102	1026180	+
1028978	1029056	+
1036038	1036116	+
1037721	1037799	+
1047149	1047227	+
1049579	1049657	+
1053658	1053736	+
1054208	1054286	+
1055314	1055392	+
1064639	1064717	+
1067424	1067502	+
1068081	1068159	+
1073437	1073515	+
1073714	1073792	+
1075628	1075706	+
1078184	1078262	+
1082625	1082703	+
1083152	1083230	+
1083569	1083647	+
1087217	1087295	+
1088873	1088951	+
1091739	1091817	+
1092181	1092259	+
1092409	1092487	+
1092658	1092736	+
1093006	1093084	+
1098910	1098988	+
1102843	1102921	+
1103073	1103151	+
1107763	1107841	+
1109847	1109925	+
1113540	1113618	+
1113881	1113959	+
1122361	1122439	+
1123512	1123590	+
1128568	1128646	+
1136794	1136872	+
1155703	1155781	+
1160908	1160986	+
1166879	1166957	+
1172804	1172882	+
1175105	1175183	+
1177295	1177373	+
1181785	1181863	+
1185563	1185641	+
1188282	1188360	+
1191358	1191436	+
1203374	1203452	+
1203613	1203691	+
1204948	1205026	+
1217038	1217116	+
1218810	1218888	+
1223702	1223780	+
1236587	1236665	+
1237780	1237858	+
1245157	1245235	+
1248902	1248980	+
1253221	1253299	+
1254845	1254923	+
1256091	1256169	+
1259160	1259238	+
1266777	1266855	+
1273455	1273533	+
1277240	1277318	+
1277847	1277925	+
1280088	1280166	+
1288682	1288760	+
1289062	1289140	+
1294495	1294573	+
1296576	1296654	+
1299660	1299738	+
1299974	1300052	+
1302547	1302625	+
1306484	1306562	+
1307309	1307387	+
1313170	1313248	+
1322896	1322974	+
1327041	1327119	+
1328076	1328154	+
1334322	1334400	+
1342768	1342846	+
1351686	1351764	+
1355853	1355931	+
1360486	1360564	+
1371818	1371896	+
1373393	1373471	+
1376434	1376512	+
1379140	1379218	+
1382839	1382917	+
1383888	1383966	+
1384597	1384675	+
1388830	1388908	+
1389335	1389413	+
1389743	1389821	+
1392711	1392789	+
1393205	1393283	+
1393850	1393928	+
1398713	1398791	+
1398995	1399073	+
1406302	1406380	+
1415248	1415326	+
1417813	1417891	+
1419017	1419095	+
1420922	1421000	+
1424625	1424703	+
1426150	1426228	+
1430027	1430105	+
1442263	1442341	+
1443308	1443386	+
1457288	1457366	+
1458505	1458583	+
1458845	1458923	+
1459176	1459254	+
1462542	1462620	+
1464625	1464703	+
1465975	1466053	+
1466718	1466796	+
1467204	1467282	+
1469145	1469223	+
1475081	1475159	+
1481130	1481208	+
1486361	1486439	+
1498951	1499029	+
1518684	1518762	+
1524433	1524511	+
1525110	1525188	+
1528725	1528803	+
1529464	1529542	+
1532035	1532113	+
1541840	1541918	+
1545821	1545899	+
1551191	1551269	+
1552443	1552521	+
1554951	1555029	+
1556828	1556906	+
1562088	1562166	+
1571693	1571771	+
1574546	1574624	+
1597940	1598018	+
1605697	1605775	+
1611296	1611374	+
1612728	1612806	+
1614045	1614123	+
1621806	1621884	+
1633920	1633998	+
1637067	1637145	+
1638546	1638624	+
1648248	1648326	+
1652068	1652146	+
1653017	1653095	+
1656207	1656285	+
1661410	1661488	+
1664390	1664468	+
1667772	1667850	+
1677052	1677130	+
1677750	1677828	+
1678130	1678208	+
1680739	1680817	+
1683441	1683519	+
1686948	1687026	+
1701056	1701134	+
1714106	1714184	+
1714334	1714412	+
1714600	1714678	+
1726845	1726923	+
1728362	1728440	+
1735785	1735863	+
1748499	1748577	+
1757871	1757949	+
1759985	1760063	+
1760678	1760756	+
1761109	1761187	+
1761341	1761419	+
1762061	1762139	+
1769847	1769925	+
1770829	1770907	+
1774281	1774359	+
1775602	1775680	+
1777400	1777478	+
1779583	1779661	+
1780026	1780104	+
1780254	1780332	+
1780502	1780580	+
1780816	1780894	+
1781518	1781596	+
1785402	1785480	+
1785763	1785841	+
1793038	1793116	+
1794172	1794250	+
1799932	1800010	+
1803681	1803759	+
1804321	1804399	+
1804952	1805030	+
1806107	1806185	+
1812378	1812456	+
1821857	1821935	+
1822255	1822333	+
1830737	1830815	+
1830989	1831067	+
1843636	1843714	+
1844815	1844893	+
1846332	1846410	+
1856905	1856983	+
1857570	1857648	+
1857857	1857935	+
1861912	1861990	+
1862230	1862308	+
1865641	1865719	+
1868821	1868899	+
1869490	1869568	+
1869883	1869961	+
1870993	1871071	+
1871370	1871448	+
1873058	1873136	+
1873683	1873761	+
1874711	1874789	+
1877947	1878025	+
1882234	1882312	+
1884899	1884977	+
1885967	1886045	+
1890090	1890168	+
1895119	1895197	+
1897646	1897724	+
1902443	1902521	+
1903510	1903588	+
1906630	1906708	+
1907373	1907451	+
1909933	1910011	+
1910449	1910527	+
1914542	1914620	+
1920306	1920384	+
1923559	1923637	+
1924480	1924558	+
1931804	1931882	+
1932507	1932585	+
1944566	1944644	+
1945667	1945745	+
1947772	1947850	+
1948192	1948270	+
1951520	1951598	+
1953667	1953745	+
1954482	1954560	+
1960031	1960109	+
1967784	1967862	+
1971840	1971918	+
1972203	1972281	+
1977637	1977715	+
1986346	1986424	+
1991455	1991533	+
1992048	1992126	+
1996116	1996194	+
1999151	1999229	+
2006231	2006309	+
2013786	2013864	+
2017068	2017146	+
2019667	2019745	+
2024447	2024525	+
2024752	2024830	+
2028751	2028829	+
2028979	2029057	+
2029330	2029408	+
2031489	2031567	+
2034484	2034562	+
2034895	2034973	+
2036164	2036242	+
2037098	2037176	+
2037549	2037627	+
2037914	2037992	+
2038156	2038234	+
2039080	2039158	+
2044561	2044639	+
2045294	2045372	+
2046252	2046330	+
2046544	2046622	+
2047660	2047738	+
2053615	2053693	+
2053942	2054020	+
2057556	2057634	+
2060234	2060312	+
2064523	2064601	+
2068545	2068623	+
2070508	2070586	+
2071296	2071374	+
2080270	2080348	+
2083334	2083412	+
2091761	2091839	+
2099210	2099288	+
2101633	2101711	+
2101934	2102012	+
2102236	2102314	+
2118993	2119071	+
2122320	2122398	+
2126795	2126873	+
2127634	2127712	+
2129215	2129293	+
2136560	2136638	+
2146252	2146330	+
2151683	2151761	+
2155859	2155937	+
2156131	2156209	+
2164678	2164756	+
2175488	2175566	+
2179667	2179745	+
2179988	2180066	+
2180265	2180343	+
2189013	2189091	+
2189940	2190018	+
2195855	2195933	+
2198027	2198105	+
2198692	2198770	+
2203211	2203289	+
2205735	2205813	+
2210163	2210241	+
2211145	2211223	+
2212194	2212272	+
2213067	2213145	+
2214588	2214666	+
2215356	2215434	+
2226496	2226574	+
2239943	2240021	+
2244313	2244391	+
2245527	2245605	+
2246311	2246389	+
2250662	2250740	+
2251559	2251637	+
2251882	2251960	+
2253471	2253549	+
2258809	2258887	+
2260969	2261047	+
2261347	2261425	+
2265422	2265500	+
2267149	2267227	+
2271105	2271183	+
2272318	2272396	+
2276325	2276403	+
2279214	2279292	+
2288322	2288400	+
2288800	2288878	+
2294331	2294409	+
2295419	2295497	+
2300382	2300460	+
2304601	2304679	+
2309113	2309191	+
2309406	2309484	+
2311884	2311962	+
2317204	2317282	+
2320927	2321005	+
2325235	2325313	+
2331736	2331814	+
2333061	2333139	+
2347772	2347850	+
2351641	2351719	+
2352507	2352585	+
2355550	2355628	+
2380768	2380846	+
2382390	2382468	+
2394618	2394696	+
2405940	2406018	+
2407395	2407473	+
2407921	2407999	+
2410335	2410413	+
2412272	2412350	+
2412788	2412866	+
2413213	2413291	+
2414110	2414188	+
2414854	2414932	+
2415487	2415565	+
2416389	2416467	+
2416617	2416695	+
2418096	2418174	+
2418847	2418925	+
2421427	2421505	+
2422064	2422142	+
2422816	2422894	+
2423385	2423463	+
2423664	2423742	+
2424756	2424834	+
2426304	2426382	+
2428340	2428418	+
2429065	2429143	+
2435124	2435202	+
2435448	2435526	+
2436303	2436381	+
2437456	2437534	+
2438004	2438082	+
2438535	2438613	+
2439137	2439215	+
2441486	2441564	+
2444502	2444580	+
2445729	2445807	+
2446513	2446591	+
2448976	2449054	+
2453186	2453264	+
2453538	2453616	+
2453916	2453994	+
2454479	2454557	+
2454728	2454806	+
2456942	2457020	+
2457808	2457886	+
2458204	2458282	+
2458892	2458970	+
2459414	2459492	+
2460343	2460421	+
2460914	2460992	+
2461360	2461438	+
2462084	2462162	+
2462804	2462882	+
2463575	2463653	+
2464062	2464140	+
2464619	2464697	+
2465077	2465155	+
2466273	2466351	+
2466637	2466715	+
2467978	2468056	+
2469692	2469770	+
2471126	2471204	+
2472809	2472887	+
2473338	2473416	+
2473694	2473772	+
2474815	2474893	+
2475341	2475419	+
2476431	2476509	+
2479109	2479187	+
2479378	2479456	+
2482572	2482650	+
2484756	2484834	+
2485449	2485527	+
2487437	2487515	+
2489847	2489925	+
2490973	2491051	+
2491683	2491761	+
2492260	2492338	+
2492678	2492756	+
2493863	2493941	+
2495772	2495850	+
2496876	2496954	+
2497261	2497339	+
2498065	2498143	+
2498293	2498371	+
2499360	2499438	+
2500208	2500286	+
2500642	2500720	+
2500939	2501017	+
2505598	2505676	+
2506041	2506119	+
2506805	2506883	+
2507302	2507380	+
2508605	2508683	+
2508980	2509058	+
2510352	2510430	+
2511599	2511677	+
2512079	2512157	+
2516226	2516304	+
2516612	2516690	+
2517620	2517698	+
2518349	2518427	+
2518914	2518992	+
2520184	2520262	+
2521010	2521088	+
2522450	2522528	+
2522919	2522997	+
2523187	2523265	+
2523493	2523571	+
2523966	2524044	+
2524581	2524659	+
2524828	2524906	+
2525166	2525244	+
2525981	2526059	+
2526557	2526635	+
2527160	2527238	+
2527501	2527579	+
2527787	2527865	+
2528015	2528093	+
2528299	2528377	+
2528531	2528609	+
2529390	2529468	+
2529871	2529949	+
2530240	2530318	+
2531070	2531148	+
2532594	2532672	+
2532881	2532959	+
2534433	2534511	+
2534661	2534739	+
2534889	2534967	+
2536581	2536659	+
2536939	2537017	+
2537167	2537245	+
2537601	2537679	+
2537830	2537908	+
2538095	2538173	+
2538323	2538401	+
2538864	2538942	+
2540830	2540908	+
2541075	2541153	+
2542119	2542197	+
2543474	2543552	+
2544820	2544898	+
2545682	2545760	+
2549153	2549231	+
2551154	2551232	+
2552576	2552654	+
2553240	2553318	+
2554226	2554304	+
2555258	2555336	+
2556435	2556513	+
2556961	2557039	+
2560561	2560639	+
2560879	2560957	+
2561416	2561494	+
2562054	2562132	+
2567288	2567366	+
2567518	2567596	+
2568737	2568815	+
2569270	2569348	+
2570186	2570264	+
2570649	2570727	+
2570879	2570957	+
2571381	2571459	+
2572879	2572957	+
2573108	2573186	+
2573835	2573913	+
2575048	2575126	+
2575354	2575432	+
2577871	2577949	+
2582570	2582648	+
2583614	2583692	+
2584922	2585000	+
2587510	2587588	+
2588894	2588972	+
2589175	2589253	+
2589586	2589664	+
2590052	2590130	+
2590619	2590697	+
2591303	2591381	+
2591624	2591702	+
2593957	2594035	+
2594321	2594399	+
2594689	2594767	+
2595574	2595652	+
2596590	2596668	+
2596983	2597061	+
2598086	2598164	+
2599542	2599620	+
2600922	2601000	+
2601388	2601466	+
2601991	2602069	+
2602359	2602437	+
2604797	2604875	+
2610190	2610268	+
2610714	2610792	+
2611888	2611966	+
2612472	2612550	+
2614517	2614595	+
2615138	2615216	+
2615492	2615570	+
2616225	2616303	+
2616906	2616984	+
2617134	2617212	+
2617527	2617605	+
2618871	2618949	+
2620177	2620255	+
2620497	2620575	+
2620792	2620870	+
2621124	2621202	+
2621542	2621620	+
2622749	2622827	+
2623088	2623166	+
2623481	2623559	+
2624311	2624389	+
2625506	2625584	+
2625883	2625961	+
2626111	2626189	+
2626894	2626972	+
2627147	2627225	+
2627917	2627995	+
2628145	2628223	+
2629784	2629862	+
2630018	2630096	+
2630367	2630445	+
2630786	2630864	+
2631014	2631092	+
2631559	2631637	+
2634648	2634726	+
2635164	2635242	+
2636745	2636823	+
2637779	2637857	+
2643118	2643196	+
2643780	2643858	+
2644008	2644086	+
2644491	2644569	+
2646611	2646689	+
2648006	2648084	+
2648346	2648424	+
2648578	2648656	+
2649313	2649391	+
2650786	2650864	+
2651685	2651763	+
2655815	2655893	+
2661025	2661103	+
2663290	2663368	+
2665559	2665637	+
2667122	2667200	+
2667884	2667962	+
2668595	2668673	+
2668911	2668989	+
2670359	2670437	+
2670880	2670958	+
2671332	2671410	+
2672361	2672439	+
2672915	2672993	+
2673353	2673431	+
2673715	2673793	+
2676705	2676783	+
2677397	2677475	+
2678054	2678132	+
2678316	2678394	+
2679307	2679385	+
2679918	2679996	+
2681502	2681580	+
2681887	2681965	+
2682281	2682359	+
2682986	2683064	+
2683590	2683668	+
2683885	2683963	+
2684569	2684647	+
2684927	2685005	+
2685936	2686014	+
2688038	2688116	+
2690974	2691052	+
2694134	2694212	+
2695098	2695176	+
2695415	2695493	+
2695764	2695842	+
2696701	2696779	+
2698719	2698797	+
2699025	2699103	+
2699424	2699502	+
2699905	2699983	+
2700149	2700227	+
2700881	2700959	+
2702332	2702410	+
2703236	2703314	+
2704352	2704430	+
2705007	2705085	+
2705276	2705354	+
2705511	2705589	+
2708615	2708693	+
2711453	2711531	+
2712065	2712143	+
2712334	2712412	+
2712862	2712940	+
2713568	2713646	+
2714200	2714278	+
2716029	2716107	+
2719343	2719421	+
2720458	2720536	+
2721471	2721549	+
2723679	2723757	+
2728245	2728323	+
2728646	2728724	+
2729644	2729722	+
2730823	2730901	+
2732324	2732402	+
2733099	2733177	+
2733719	2733797	+
2734283	2734361	+
2734973	2735051	+
2736624	2736702	+
2737566	2737644	+
2738555	2738633	+
2739103	2739181	+
2740265	2740343	+
2740493	2740571	+
2741110	2741188	+
2743248	2743326	+
2743683	2743761	+
2744005	2744083	+
2746257	2746335	+
2748557	2748635	+
2749219	2749297	+
2750354	2750432	+
2751680	2751758	+
2753545	2753623	+
2754304	2754382	+
2754996	2755074	+
2756312	2756390	+
2756946	2757024	+
2760296	2760374	+
2760706	2760784	+
2762018	2762096	+
2762700	2762778	+
2763101	2763179	+
2764742	2764820	+
2765489	2765567	+
2765760	2765838	+
2766058	2766136	+
2767707	2767785	+
2769972	2770050	+
2770501	2770579	+
2771189	2771267	+
2771550	2771628	+
2771958	2772036	+
2774126	2774204	+
2774743	2774821	+
2775767	2775845	+
2777697	2777775	+
2778329	2778407	+
2778770	2778848	+
2779878	2779956	+
2780596	2780674	+
2781524	2781602	+
2782561	2782639	+
2782891	2782969	+
2783673	2783751	+
2784362	2784440	+
2786153	2786231	+
2788262	2788340	+
2788581	2788659	+
2789904	2789982	+
2790397	2790475	+
2791688	2791766	+
2791939	2792017	+
2793019	2793097	+
2793323	2793401	+
2793870	2793948	+
2795304	2795382	+
2797107	2797185	+
2798424	2798502	+
2798682	2798760	+
2799042	2799120	+
2799733	2799811	+
2800278	2800356	+
2801060	2801138	+
2802019	2802097	+
2802247	2802325	+
2802475	2802553	+
2804423	2804501	+
2805844	2805922	+
2806399	2806477	+
2806730	2806808	+
2808431	2808509	+
2810543	2810621	+
2811130	2811208	+
2811420	2811498	+
2811669	2811747	+
2813320	2813398	+
2814121	2814199	+
2814539	2814617	+
2815259	2815337	+
2815640	2815718	+
2816784	2816862	+
2817359	2817437	+
2818818	2818896	+
2819088	2819166	+
2820298	2820376	+
2820957	2821035	+
2821317	2821395	+
2822183	2822261	+
2824914	2824992	+
2825490	2825568	+
2826045	2826123	+
2827626	2827704	+
2828098	2828176	+
2828326	2828404	+
2828567	2828645	+
2830171	2830249	+
2830669	2830747	+
2831355	2831433	+
2835669	2835747	+
2837888	2837966	+
2838135	2838213	+
2838588	2838666	+
2838937	2839015	+
2840976	2841054	+
2842334	2842412	+
2843094	2843172	+
2844904	2844982	+
2845393	2845471	+
2846615	2846693	+
2847833	2847911	+
2848453	2848531	+
2848873	2848951	+
2849698	2849776	+
2850613	2850691	+
2851278	2851356	+
2853982	2854060	+
2855783	2855861	+
2856881	2856959	+
2858955	2859033	+
2860458	2860536	+
2860950	2861028	+
2861480	2861558	+
2865175	2865253	+
2865696	2865774	+
2866537	2866615	+
2866765	2866843	+
2867389	2867467	+
2867696	2867774	+
2867934	2868012	+
2871572	2871650	+
2874792	2874870	+
2877714	2877792	+
2879520	2879598	+
2879877	2879955	+
2881300	2881378	+
2881595	2881673	+
2882551	2882629	+
2883565	2883643	+
2884145	2884223	+
2885326	2885404	+
2885938	2886016	+
2886408	2886486	+
2886987	2887065	+
2887974	2888052	+
2888202	2888280	+
2888476	2888554	+
2888846	2888924	+
2889367	2889445	+
2890321	2890399	+
2890590	2890668	+
2890819	2890897	+
2892390	2892468	+
2892620	2892698	+
2893530	2893608	+
2894514	2894592	+
2894855	2894933	+
2895844	2895922	+
2896606	2896684	+
2897556	2897634	+
2897826	2897904	+
2898407	2898485	+
2899768	2899846	+
2900649	2900727	+
2901260	2901338	+
2902515	2902593	+
2902871	2902949	+
2903150	2903228	+
2905093	2905171	+
2905795	2905873	+
2907386	2907464	+
2907624	2907702	+
2908122	2908200	+
2908953	2909031	+
2909181	2909259	+
2909615	2909693	+
2911128	2911206	+
2911941	2912019	+
2913708	2913786	+
2914100	2914178	+
2914380	2914458	+
2914608	2914686	+
2915734	2915812	+
2917437	2917515	+
2918030	2918108	+
2919113	2919191	+
2919737	2919815	+
2921038	2921116	+
2921494	2921572	+
2922558	2922636	+
2923182	2923260	+
2923816	2923894	+
2924584	2924662	+
2924941	2925019	+
2927397	2927475	+
2929021	2929099	+
2930595	2930673	+
2931055	2931133	+
2932720	2932798	+
2934607	2934685	+
2937302	2937380	+
2938290	2938368	+
2939150	2939228	+
2941191	2941269	+
2942961	2943039	+
2943233	2943311	+
2945192	2945270	+
2948646	2948724	+
2949160	2949238	+
2949848	2949926	+
2950181	2950259	+
2950801	2950879	+
2951208	2951286	+
2951594	2951672	+
2953192	2953270	+
2954748	2954826	+
2955097	2955175	+
2956331	2956409	+
2956978	2957056	+
2957999	2958077	+
2958517	2958595	+
2959661	2959739	+
2960698	2960776	+
2962003	2962081	+
2963403	2963481	+
2964225	2964303	+
2967145	2967223	+
2968835	2968913	+
2971864	2971942	+
2972496	2972574	+
2972763	2972841	+
2974451	2974529	+
2974897	2974975	+
2975448	2975526	+
2975736	2975814	+
2977683	2977761	+
2977998	2978076	+
2979582	2979660	+
2980402	2980480	+
2980813	2980891	+
2981311	2981389	+
2981594	2981672	+
2981830	2981908	+
2983176	2983254	+
2984083	2984161	+
2984624	2984702	+
2985641	2985719	+
2987595	2987673	+
2988166	2988244	+
2988559	2988637	+
2988792	2988870	+
2989097	2989175	+
2989550	2989628	+
2990747	2990825	+
2991466	2991544	+
2992204	2992282	+
2992621	2992699	+
2993262	2993340	+
2993882	2993960	+
2994146	2994224	+
2994721	2994799	+
2996335	2996413	+
2996674	2996752	+
2997526	2997604	+
2997761	2997839	+
2998992	2999070	+
3000439	3000517	+
3003810	3003888	+
3004263	3004341	+
3004731	3004809	+
3004984	3005062	+
3005373	3005451	+
3005946	3006024	+
3007632	3007710	+
3008204	3008282	+
3009190	3009268	+
3010085	3010163	+
3012870	3012948	+
3013979	3014057	+
3014682	3014760	+
3015431	3015509	+
3016439	3016517	+
3017034	3017112	+
3017275	3017353	+
3018139	3018217	+
3018815	3018893	+
3019948	3020026	+
3020176	3020254	+
3020998	3021076	+
3023362	3023440	+
3023772	3023850	+
3026167	3026245	+
3026452	3026530	+
3027677	3027755	+
3028177	3028255	+
3029518	3029596	+
3030909	3030987	+
3034013	3034091	+
3035243	3035321	+
3035495	3035573	+
3036534	3036612	+
3037675	3037753	+
3038144	3038222	+
3038960	3039038	+
3039469	3039547	+
3039769	3039847	+
3040403	3040481	+
3043220	3043298	+
3044538	3044616	+
3046338	3046416	+
3046722	3046800	+
3048931	3049009	+
3050046	3050124	+
3050944	3051022	+
3052343	3052421	+
3052812	3052890	+
3053907	3053985	+
3057892	3057970	+
3061845	3061923	+
3062573	3062651	+
3063848	3063926	+
3065167	3065245	+
3066599	3066677	+
3067296	3067374	+
3069760	3069838	+
3070588	3070666	+
3072637	3072715	+
3075113	3075191	+
3075457	3075535	+
3075706	3075784	+
3076564	3076642	+
3076847	3076925	+
3077117	3077195	+
3078082	3078160	+
3079274	3079352	+
3079957	3080035	+
3080732	3080810	+
3082258	3082336	+
3083054	3083132	+
3083782	3083860	+
3084525	3084603	+
3084885	3084963	+
3085304	3085382	+
3085542	3085620	+
3086468	3086546	+
3087465	3087543	+
3088441	3088519	+
3089748	3089826	+
3090021	3090099	+
3090340	3090418	+
3091236	3091314	+
3093140	3093218	+
3093368	3093446	+
3094176	3094254	+
3094591	3094669	+
3096388	3096466	+
3099145	3099223	+
3099419	3099497	+
3100287	3100365	+
3101253	3101331	+
3103424	3103502	+
3104371	3104449	+
3105050	3105128	+
3105769	3105847	+
3106595	3106673	+
3107484	3107562	+
3108410	3108488	+
3109320	3109398	+
3111269	3111347	+
3111819	3111897	+
3113608	3113686	+
3116050	3116128	+
3118398	3118476	+
3118951	3119029	+
3119418	3119496	+
3119677	3119755	+
3120475	3120553	+
3121153	3121231	+
3121422	3121500	+
3122533	3122611	+
3123519	3123597	+
3124246	3124324	+
3126347	3126425	+
3126662	3126740	+
3127019	3127097	+
3127505	3127583	+
3128675	3128753	+
3129553	3129631	+
3130106	3130184	+
3130964	3131042	+
3134985	3135063	+
3137994	3138072	+
3139228	3139306	+
3139663	3139741	+
3140800	3140878	+
3142362	3142440	+
3146087	3146165	+
3146386	3146464	+
3147543	3147621	+
3147966	3148044	+
3148283	3148361	+
3149309	3149387	+
3149761	3149839	+
3150274	3150352	+
3152706	3152784	+
3153381	3153459	+
3153718	3153796	+
3154284	3154362	+
3155012	3155090	+
3156738	3156816	+
3159345	3159423	+
3159934	3160012	+
3161968	3162046	+
3162732	3162810	+
3163055	3163133	+
3163788	3163866	+
3164359	3164437	+
3166120	3166198	+
3168360	3168438	+
3169554	3169632	+
3170037	3170115	+
3170398	3170476	+
3171914	3171992	+
3172468	3172546	+
3174148	3174226	+
3174600	3174678	+
3174880	3174958	+
3175376	3175454	+
3175700	3175778	+
3176196	3176274	+
3176641	3176719	+
3177651	3177729	+
3178041	3178119	+
3178324	3178402	+
3178610	3178688	+
3178975	3179053	+
3179510	3179588	+
3179774	3179852	+
3180002	3180080	+
3181670	3181748	+
3185028	3185106	+
3185331	3185409	+
3187439	3187517	+
3189306	3189384	+
3189547	3189625	+
3189775	3189853	+
3193839	3193917	+
3194067	3194145	+
3196392	3196470	+
3196833	3196911	+
3197352	3197430	+
3197972	3198050	+
3198445	3198523	+
3199613	3199691	+
3200090	3200168	+
3203014	3203092	+
3204023	3204101	+
3204372	3204450	+
3205320	3205398	+
3206189	3206267	+
3206549	3206627	+
3208340	3208418	+
3208846	3208924	+
3209532	3209610	+
3211022	3211100	+
3211929	3212007	+
3212270	3212348	+
3212524	3212602	+
3213862	3213940	+
3214186	3214264	+
3214662	3214740	+
3215393	3215471	+
3216151	3216229	+
3218252	3218330	+
3218589	3218667	+
3218912	3218990	+
3221811	3221889	+
3222104	3222182	+
3222369	3222447	+
3223425	3223503	+
3228715	3228793	+
3230430	3230508	+
3232115	3232193	+
3232527	3232605	+
3233938	3234016	+
3235780	3235858	+
3237459	3237537	+
3237689	3237767	+
3238697	3238775	+
3239936	3240014	+
3241031	3241109	+
3241924	3242002	+
3242369	3242447	+
3242858	3242936	+
3245203	3245281	+
3246463	3246541	+
3248241	3248319	+
3250649	3250727	+
3251548	3251626	+
3251849	3251927	+
3253066	3253144	+
3253913	3253991	+
3254276	3254354	+
3254719	3254797	+
3254947	3255025	+
3255192	3255270	+
3256888	3256966	+
3257495	3257573	+
3257766	3257844	+
3259146	3259224	+
3260035	3260113	+
3260539	3260617	+
3261578	3261656	+
3264591	3264669	+
3266500	3266578	+
3266768	3266846	+
3267353	3267431	+
3269089	3269167	+
3270063	3270141	+
3270577	3270655	+
3271278	3271356	+
3271553	3271631	+
3272703	3272781	+
3274986	3275064	+
3276404	3276482	+
3276728	3276806	+
3277246	3277324	+
3277852	3277930	+
3280275	3280353	+
3281944	3282022	+
3282285	3282363	+
3282682	3282760	+
3283259	3283337	+
3287839	3287917	+
3289143	3289221	+
3290592	3290670	+
3291995	3292073	+
3292287	3292365	+
3292661	3292739	+
3292943	3293021	+
3293214	3293292	+
3293679	3293757	+
3294058	3294136	+
3294564	3294642	+
3295091	3295169	+
3296776	3296854	+
3299845	3299923	+
3300187	3300265	+
3300569	3300647	+
3301484	3301562	+
3302016	3302094	+
3303376	3303454	+
3303621	3303699	+
3303908	3303986	+
3304601	3304679	+
3307160	3307238	+
3309862	3309940	+
3310413	3310491	+
3311323	3311401	+
3312634	3312712	+
3313369	3313447	+
3314535	3314613	+
3314898	3314976	+
3315441	3315519	+
3316986	3317064	+
3317939	3318017	+
3318182	3318260	+
3318412	3318490	+
3318913	3318991	+
3322997	3323075	+
3323433	3323511	+
3324447	3324525	+
3328108	3328186	+
3329811	3329889	+
3330374	3330452	+
3330717	3330795	+
3331224	3331302	+
3332208	3332286	+
3334990	3335068	+
3335264	3335342	+
3335592	3335670	+
3339458	3339536	+
3339752	3339830	+
3340225	3340303	+
3340695	3340773	+
3341171	3341249	+
3341422	3341500	+
3341879	3341957	+
3342143	3342221	+
3342507	3342585	+
3343137	3343215	+
3344251	3344329	+
3344692	3344770	+
3345103	3345181	+
3345359	3345437	+
3349503	3349581	+
3350192	3350270	+
3351293	3351371	+
3351521	3351599	+
3352140	3352218	+
3353295	3353373	+
3356838	3356916	+
3357672	3357750	+
3358760	3358838	+
3358988	3359066	+
3359336	3359414	+
3359632	3359710	+
3361191	3361269	+
3363045	3363123	+
3363429	3363507	+
3363673	3363751	+
3364049	3364127	+
3364325	3364403	+
3364698	3364776	+
3365017	3365095	+
3367563	3367641	+
3369078	3369156	+
3370576	3370654	+
3371673	3371751	+
3374896	3374974	+
3377203	3377281	+
3379406	3379484	+
3384883	3384961	+
3385669	3385747	+
3386335	3386413	+
3387516	3387594	+
3387800	3387878	+
3389024	3389102	+
3389812	3389890	+
3390045	3390123	+
3390562	3390640	+
3392076	3392154	+
3392310	3392388	+
3393355	3393433	+
3393930	3394008	+
3394285	3394363	+
3394622	3394700	+
3395443	3395521	+
3395945	3396023	+
3398250	3398328	+
3398615	3398693	+
3399517	3399595	+
3399839	3399917	+
3400181	3400259	+
3402043	3402121	+
3402366	3402444	+
3402701	3402779	+
3403205	3403283	+
3403642	3403720	+
3404445	3404523	+
3404957	3405035	+
3405745	3405823	+
3406130	3406208	+
3409617	3409695	+
3409931	3410009	+
3410704	3410782	+
3412338	3412416	+
3413551	3413629	+
3413804	3413882	+
3414086	3414164	+
3417379	3417457	+
3417764	3417842	+
3420356	3420434	+
3420606	3420684	+
3421621	3421699	+
3424090	3424168	+
3424758	3424836	+
3428254	3428332	+
3430109	3430187	+
3430878	3430956	+
3432202	3432280	+
3432977	3433055	+
3435377	3435455	+
3437386	3437464	+
3438882	3438960	+
3439753	3439831	+
3440264	3440342	+
3442579	3442657	+
3443398	3443476	+
3444626	3444704	+
3446516	3446594	+
3447410	3447488	+
3447746	3447824	+
3448978	3449056	+
3449289	3449367	+
3449981	3450059	+
3450705	3450783	+
3452213	3452291	+
3453028	3453106	+
3453487	3453565	+
3453944	3454022	+
3454265	3454343	+
3457003	3457081	+
3458568	3458646	+
3461656	3461734	+
3463127	3463205	+
3463498	3463576	+
3464904	3464982	+
3466814	3466892	+
3467452	3467530	+
3467682	3467760	+
3468379	3468457	+
3470454	3470532	+
3470789	3470867	+
3471455	3471533	+
3472915	3472993	+
3473160	3473238	+
3473514	3473592	+
3476634	3476712	+
3477320	3477398	+
3480362	3480440	+
3480626	3480704	+
3480885	3480963	+
3481688	3481766	+
3482471	3482549	+
3482998	3483076	+
3483539	3483617	+
3484779	3484857	+
3485399	3485477	+
3486743	3486821	+
3487397	3487475	+
3487805	3487883	+
3488422	3488500	+
3489299	3489377	+
3490794	3490872	+
3491304	3491382	+
3493028	3493106	+
3493305	3493383	+
3496556	3496634	+
3497019	3497097	+
3498544	3498622	+
3499160	3499238	+
3499402	3499480	+
3499983	3500061	+
3501248	3501326	+
3502597	3502675	+
3503018	3503096	+
3505867	3505945	+
3506132	3506210	+
3507131	3507209	+
3513663	3513741	+
3514512	3514590	+
3515681	3515759	+
3518672	3518750	+
3520302	3520380	+
3521250	3521328	+
3522937	3523015	+
3523845	3523923	+
3524554	3524632	+
3526361	3526439	+
3526603	3526681	+
3526882	3526960	+
3527876	3527954	+
3529580	3529658	+
3532009	3532087	+
3532237	3532315	+
3532489	3532567	+
3532717	3532795	+
3533017	3533095	+
3534309	3534387	+
3534599	3534677	+
3535123	3535201	+
3537304	3537382	+
3539912	3539990	+
3540313	3540391	+
3540918	3540996	+
3541317	3541395	+
3541681	3541759	+
3542769	3542847	+
3543357	3543435	+
3543958	3544036	+
3544267	3544345	+
3544715	3544793	+
3545470	3545548	+
3546531	3546609	+
3547082	3547160	+
3547366	3547444	+
3548165	3548243	+
3548448	3548526	+
3548996	3549074	+
3552747	3552825	+
3553189	3553267	+
3553417	3553495	+
3553666	3553744	+
3555110	3555188	+
3555731	3555809	+
3556817	3556895	+
3558670	3558748	+
3562340	3562418	+
3563085	3563163	+
3563652	3563730	+
3564081	3564159	+
3567182	3567260	+
3568297	3568375	+
3568945	3569023	+
3569249	3569327	+
3569545	3569623	+
3569931	3570009	+
3571816	3571894	+
3572044	3572122	+
3573383	3573461	+
3574252	3574330	+
3574542	3574620	+
3575059	3575137	+
3575334	3575412	+
3575827	3575905	+
3576601	3576679	+
3577528	3577606	+
3577889	3577967	+
3578571	3578649	+
3579150	3579228	+
3579969	3580047	+
3580569	3580647	+
3581599	3581677	+
3582028	3582106	+
3583003	3583081	+
3583587	3583665	+
3584064	3584142	+
3584798	3584876	+
3587162	3587240	+
3587702	3587780	+
3588126	3588204	+
3590434	3590512	+
3591701	3591779	+
3592217	3592295	+
3592453	3592531	+
3592703	3592781	+
3593106	3593184	+
3593581	3593659	+
3594540	3594618	+
3595713	3595791	+
3598706	3598784	+
3599428	3599506	+
3599680	3599758	+
3601744	3601822	+
3602705	3602783	+
3603022	3603100	+
3603860	3603938	+
3605069	3605147	+
3605615	3605693	+
3606626	3606704	+
3608771	3608849	+
3609355	3609433	+
3610689	3610767	+
3611304	3611382	+
3611551	3611629	+
3612313	3612391	+
3613299	3613377	+
3613553	3613631	+
3613954	3614032	+
3615644	3615722	+
3616303	3616381	+
3616629	3616707	+
3617531	3617609	+
3619148	3619226	+
3619442	3619520	+
3620161	3620239	+
3620917	3620995	+
3621489	3621567	+
3622075	3622153	+
3622577	3622655	+
3623734	3623812	+
3623984	3624062	+
3625932	3626010	+
3626492	3626570	+
3627408	3627486	+
3627921	3627999	+
3628720	3628798	+
3629880	3629958	+
3633325	3633403	+
3633748	3633826	+
3634036	3634114	+
3634378	3634456	+
3634606	3634684	+
3635524	3635602	+
3636475	3636553	+
3636892	3636970	+
3637238	3637316	+
3637938	3638016	+
3638279	3638357	+
3638656	3638734	+
3639262	3639340	+
3641025	3641103	+
3641358	3641436	+
3642648	3642726	+
3643124	3643202	+
3643490	3643568	+
3643896	3643974	+
3644762	3644840	+
3648792	3648870	+
3649041	3649119	+
3652719	3652797	+
3653033	3653111	+
3653637	3653715	+
3655311	3655389	+
3655730	3655808	+
3656679	3656757	+
3657161	3657239	+
3657806	3657884	+
3658081	3658159	+
3658437	3658515	+
3658730	3658808	+
3661798	3661876	+
3662063	3662141	+
3666974	3667052	+
3667554	3667632	+
3667834	3667912	+
3668546	3668624	+
3671995	3672073	+
3672292	3672370	+
3672580	3672658	+
3672841	3672919	+
3673263	3673341	+
3673505	3673583	+
3673743	3673821	+
3674193	3674271	+
3674464	3674542	+
3674904	3674982	+
3675702	3675780	+
3676066	3676144	+
3676294	3676372	+
3676733	3676811	+
3677093	3677171	+
3677695	3677773	+
3678192	3678270	+
3678430	3678508	+
3679121	3679199	+
3680272	3680350	+
3681564	3681642	+
3682705	3682783	+
3684251	3684329	+
3684482	3684560	+
3685351	3685429	+
3685774	3685852	+
3686323	3686401	+
3687529	3687607	+
3688714	3688792	+
3689758	3689836	+
3690462	3690540	+
3690792	3690870	+
3691020	3691098	+
3691545	3691623	+
3692444	3692522	+
3692672	3692750	+
3693377	3693455	+
3693617	3693695	+
3695784	3695862	+
3697160	3697238	+
3697592	3697670	+
3698817	3698895	+
3699691	3699769	+
3700271	3700349	+
3700798	3700876	+
3701142	3701220	+
3703147	3703225	+
3703509	3703587	+
3703958	3704036	+
3704190	3704268	+
3704570	3704648	+
3708327	3708405	+
3708974	3709052	+
3709381	3709459	+
3710881	3710959	+
3711813	3711891	+
3712573	3712651	+
3714557	3714635	+
3715070	3715148	+
3715826	3715904	+
3717811	3717889	+
3719976	3720054	+
3720469	3720547	+
3721856	3721934	+
3722834	3722912	+
3723798	3723876	+
3724190	3724268	+
3724530	3724608	+
3724936	3725014	+
3726274	3726352	+
3729088	3729166	+
3729775	3729853	+
3730364	3730442	+
3730716	3730794	+
3733565	3733643	+
3733959	3734037	+
3735017	3735095	+
3735429	3735507	+
3735885	3735963	+
3739195	3739273	+
3739690	3739768	+
3742128	3742206	+
3742425	3742503	+
3743199	3743277	+
3744676	3744754	+
3745630	3745708	+
3745935	3746013	+
3746163	3746241	+
3749707	3749785	+
3750851	3750929	+
3751401	3751479	+
3753510	3753588	+
3753747	3753825	+
3754034	3754112	+
3754386	3754464	+
3755171	3755249	+
3756127	3756205	+
3756828	3756906	+
3757265	3757343	+
3757653	3757731	+
3758480	3758558	+
3761612	3761690	+
3762028	3762106	+
3763227	3763305	+
3763459	3763537	+
3764489	3764567	+
3765916	3765994	+
3767718	3767796	+
3768256	3768334	+
3768952	3769030	+
3770883	3770961	+
3771546	3771624	+
3772078	3772156	+
3772756	3772834	+
3774013	3774091	+
3775090	3775168	+
3776079	3776157	+
3778924	3779002	+
3780645	3780723	+
3781320	3781398	+
3781930	3782008	+
3782709	3782787	+
3783253	3783331	+
3785139	3785217	+
3786210	3786288	+
3787095	3787173	+
3787718	3787796	+
3788125	3788203	+
3789726	3789804	+
3790018	3790096	+
3792417	3792495	+
3793055	3793133	+
3793742	3793820	+
3795998	3796076	+
3798764	3798842	+
3799221	3799299	+
3800145	3800223	+
3801836	3801914	+
3802225	3802303	+
3804748	3804826	+
3805036	3805114	+
3809806	3809884	+
[truncated: 3,853 more rows]

## Sheet: Supplementary Table S2D
Supplementary Table S2D. Putative TTSs identified by Nanopore native RNA-seq.
position	strand	gene upstream
10579	+	rbsB
19834	+	yihD
21459	+	dsbA
24673	+	polA
25014	-	yihA
30973	-	glnA
34758	+	bipA
36973	+	yiiD
81398	-	uspB
81428	+	pitA
82964	+	uspA
89819	-	ybiJ
101230	+	ibpA
101795	+	ibpB
106385	+	dcuR
110737	+	dppA
114893	-	Dda3937_01980
135556	+	yhjJ
138174	-	kdgK
139283	-	Dda3937_02002
142018	-	dcrB
145659	-	yhhL
151151	-	yhhK
151185	+	rpoH
153256	+	livK
156976	+	livF
161718	+	Dda3937_02024
168333	-	Dda3937_02028
177300	-	yhhA
182113	-	cpxA
183495	-	cpxR
196899	+	pfkA
200806	-	tpiA
202891	-	fpr
208187	-	rraA
209887	-	hslU
217127	-	metJ
217153	+	rpmE
221366	+	metL
222597	+	metF
222669	-	Dda3937_03891
224617	-	sthA
230710	+	btuB
239110	-	coaA
243214	+	tufB
244383	+	nusG
244922	+	rplK
245670	+	rplA
246517	+	rplJ
246953	+	rplL
251318	+	rpoB
255618	+	rpoC
257203	+	Dda3937_00222
274258	+	hupA
274958	-	purD
287317	-	yhdW
288616	-	Dda3937_01579
289464	-	yecS
290116	-	fliY
292411	+	Dda3937_01582
307326	-	fis
308975	-	prmA
311758	-	accC
313102	-	accB
316156	-	yhdH
320727	+	mreB
328475	+	yhdP
329980	+	tldD
338131	-	rnk
338169	+	pmbA
338724	-	npr
340569	-	hpf
343089	-	lptA
350152	+	mlaC
350405	+	mlaB
352102	+	murA
353224	-	degQ
354802	-	yhcB_2
354803	-	yhcB
355161	-	yhcB_1
356618	-	Dda3937_00700
358560	+	rplM
358933	+	rpsI
361966	+	sspA
362454	+	sspB
362992	-	gltD
364409	-	gltB
376051	-	yraP
377621	-	lpoA
383171	-	ygiC
385351	-	tolC
389915	+	yqiA
392843	-	mdaB
396131	+	parC
398541	-	dkgA
402225	-	yghB
405507	+	exbB
405971	+	exbD
417224	-	nrdD
420815	+	Dda3937_01274
430922	-	yjgF
433859	+	yjgK
435510	-	argI
437176	-	yjgM
437202	+	rraB
443826	-	valS
447231	-	pepA
450295	+	yjgP
451332	+	yjgQ
469621	+	Dda3937_01319
477086	-	Dda3937_01330
491625	-	cytA
518921	-	Dda3937_04455
519511	-	Dda3937_03674
523075	-	Dda3937_03671
524921	-	Dda3937_03670
533449	+	zapA
542770	+	prfC
549228	+	Dda3937_02665
549679	-	Dda3937_02663
553102	-	Dda3937_02660
555535	+	Dda3937_02658
557153	+	ahpC
584537	+	Dda3937_02702
601060	-	aspA
605789	+	groL
607474	-	plsB
607514	+	ubiA
615876	-	yqjK
616151	-	yqjE
616583	-	yqjD
618855	-	exuR
623358	+	uxaC
626634	+	uxaA
630243	+	Dda3937_03552
637133	+	uhpT
651606	-	rpoD
655442	-	rpsU
656976	-	argR
659012	+	mdh
659927	+	Dda3937_03527
660456	-	ispB
662101	+	rplU
662358	+	rpmA
664916	+	obgE
667153	-	yhbY
670369	+	ftsH
673280	+	secG
674188	+	yhbC
678471	+	infB
680294	+	rpsO
682671	+	pnp
683701	+	nlpI
685731	-	yhbW
685757	+	deaD
690204	+	yhbS
703166	-	Dda3937_02313
703577	-	budR
705474	+	budA
710884	+	gcvH
713916	+	gcvP
714699	-	Dda3937_02304
714733	+	Dda3937_02305
716234	-	ygfZ
717930	+	ygfY
718267	+	ygfX
718304	-	fldB
718958	-	yhjE
721536	+	xerD
722378	+	dsbC
724100	+	recJ
726909	+	lysS
754357	+	Dda3937_02266
764809	+	rsmC
776004	+	Dda3937_01165
778217	+	Dda3937_01167
778534	-	togT
780882	-	yeiQ
785994	-	ybiS
787615	-	Dda3937_01176
792238	+	Dda3937_01177
792936	+	Dda3937_01178
799270	-	ddlA
799311	+	Dda3937_01185
858235	-	Dda3937_01705
886697	-	Dda3937_01730
904634	-	Dda3937_01751
906927	-	Dda3937_01757
914061	-	hcpA
916632	-	Dda3937_01763
946590	-	Dda3937_02552
949054	-	smpA
953000	+	grpE
954632	+	mntH
961584	+	ypeA
962867	+	Dda3937_01403
970770	+	yfeY
976884	+	yfeX
988669	-	crr
989256	-	ptsI
991066	-	ptsH
991683	-	cysK
994865	+	zipA
996214	-	yqiC
997703	+	ribB
1003068	-	fumA
1015922	-	ydfZ
1024935	+	Dda3937_01459
1027239	-	queF
1032960	+	yqhA
1036685	-	Dda3937_01469
1038208	-	Dda3937_01470
1067551	+	Dda3937_01486
1073017	-	Dda3937_04484
1087043	+	Dda3937_03407
1091689	-	Dda3937_03404
1096289	-	mltC
1097462	-	yggX
1100117	+	yggL
1105118	-	tas
1107526	-	mutH
1109656	+	nudH
1113831	+	thyA
1118829	-	argA
1132139	-	ygdH
1136640	-	yaeH
1136663	+	yqcA
1137173	-	dapD
1140814	-	map
1142811	+	rpsB
1143747	+	tsf
1145385	+	frr
1148600	+	cdsA
1152439	+	yaeT
1153074	+	hlpA
1154068	+	lpxD
1154687	+	fabZ
1155471	+	lpxA
1161740	+	accA
1163578	-	rof
1163807	-	Dda3937_01896
1168589	-	Dda3937_01900
1184197	+	phnA
1188284	+	Dda3937_01920
1201481	+	asnA
1202636	+	yaiE
1204912	+	Dda3937_01934
1216849	+	Dda3937_01942
1218567	+	brnQ
1220005	-	Dda3937_01945
1223962	+	tgt
1224344	+	yajC
1227254	+	secF
1233490	+	ribE
1233893	+	nusB
1240296	-	yajL
1242550	+	yajQ
1249485	-	cyoE
1250389	-	cyoD
1250701	-	cyoC
1251326	-	cyoB
1254706	-	ampG
1256279	-	yajG
1257590	+	bolA
1259255	+	tig
1260292	+	clpP
1261681	+	clpX
1264244	+	lon
1264741	+	hupB
1266839	+	ppiD
1267365	-	queC
1275546	+	amtB
1278075	-	hha
1279228	-	ykgO
1279339	-	ykgM
1279826	-	acrB
1291429	+	apt
1293924	+	ybaB
1294490	+	recR
1296568	+	htpG
1297469	+	adk
1298619	-	ybaL
1302534	+	ushA
1303578	+	Dda3937_03901
1309610	-	copA
1314869	-	nrdB
1316196	-	nrdA
1318983	-	ubiG
1322869	+	gyrA
1325821	-	rcsB
1338391	+	yfaZ
1339692	-	ybbN
1346129	-	Dda3937_01794
1349561	-	Dda3937_01796
1354202	-	mglB
1356887	-	purN
1359547	+	upp
1361862	+	hda
1363778	-	bcp
1367018	+	nlpB
1367978	+	purC
1371656	-	Dda3937_02501
1371691	+	ypfH
1375379	+	cspE
1377891	-	lipA
1377918	+	tatE
1379908	-	ybeD
1380255	-	dacA
1381704	-	rlpA
1388565	-	rlpB
1392537	-	gltL
1392570	+	ybeL
1394800	-	gltI
1396116	-	lnt
1397631	-	corC
1398618	-	ybeY
1400380	-	miaB
1403810	+	emrE
1404642	-	asnB
1404643	-	Dda3937_04497
1413535	-	fur
1413561	+	glnS
1414332	-	fldA
1417042	+	Dda3937_01559
1420898	+	pgm
1436689	-	gltA
1439139	+	sdhC
1439464	+	sdhD
1441262	+	sdhA
1441969	+	sdhB
1445035	+	sucA
1446251	+	sucB
1447521	+	sucC
1448448	+	sucD
1451981	+	ybgT
1457247	+	pal
1458046	+	cpoB
1462240	+	pnuC
1464569	+	aroG
1465985	-	gpmA
1473847	-	galM
1478455	-	modF
1481237	+	ybhT
1482236	+	modA
1483881	-	ybhA
1483918	+	modC
1485961	-	Dda3937_03938
1485991	+	ybhE
1487236	-	Dda3937_03937
1488569	-	virK
1489306	-	metG
1492849	+	mrp
1496245	-	yegH
1521662	+	galF
1524474	+	gnd
1525245	+	Dda3937_03272
1537215	+	hmuS
1538084	+	hmuT
1539020	+	hmuU
1542535	+	Dda3937_00846
1543884	+	Dda3937_00845
1543886	-	Dda3937_00844
1552986	-	amn
1555366	+	hcpB
1574865	+	Dda3937_00817
1576374	+	Dda3937_00816
1576807	+	Dda3937_00815
1578594	+	Dda3937_00814
1596994	-	Dda3937_00800
1597036	+	Dda3937_00801
1604715	+	efeO
1606362	+	Dda3937_04512
1636832	-	Dda3937_00765
1668469	-	Dda3937_04314
1677069	+	Dda3937_00738
1692380	+	gltP
1694431	-	yghU
1709014	+	ydcW
1713314	-	Dda3937_04085
1740117	+	acsF
1742335	+	acr
1744346	+	acsD
1745572	+	acsE
1746965	+	yhcA
1748944	+	acsC
1751653	+	acsA
1752958	+	cbrA
1755824	+	cbrD
1805521	-	Dda3937_03012
1830535	-	tdcB
1835439	+	Dda3937_02985
1844095	-	yfeD
1845724	-	yfeB
1846651	-	yfeA
1902761	-	Dda3937_00054
1910842	-	Dda3937_03736
1912824	-	Dda3937_03738
1915506	-	sfcA
1939632	+	sfuA
1941219	+	sfuB
1942289	+	sfuC
1943170	+	ybhL
1953630	+	rhlE
1970243	-	Dda3937_02900
1978219	+	bglX
1982089	+	Dda3937_02893
1985146	+	Dda3937_02891
1990201	-	glnQ
1991670	-	glnH
1992926	-	dps
1995788	+	ompX
2016303	-	Dda3937_03436
2023234	-	Dda3937_01244
2024236	-	Dda3937_01242
2028280	-	Dda3937_01236
2033154	-	Dda3937_04546
2051390	+	yejK
2055475	-	rplY
2060969	+	yejG
2066736	-	spr
2067802	-	yeiU
2069612	-	yeiP
2078511	+	fruA
2079297	-	nfo
2084090	-	sotB
2084119	+	lysP
2095304	-	Dda3937_00471
2110559	+	Dda3937_03499
2112609	+	Dda3937_03498
2113461	+	folE
2115600	-	yliG
2118453	-	yliJ
2120363	+	Dda3937_03491
2122123	-	rhlA
2128604	-	grxA
2133035	+	potF
2139172	-	artJ
2140194	-	artM
2141585	-	artI
2144671	-	ybjT
2151301	-	cspD
2154620	+	clpA
2154721	-	infA
2159533	-	trxB
2161617	+	lrp
2168831	+	serS
2177281	-	pflB
2180978	-	ycaO
2184206	+	serC
2185597	+	aroA
2186484	+	cmk
2188262	+	rpsA
2188648	+	ihfB
2190903	+	Dda3937_02982
2191830	-	hisI
2193918	-	hisH
2195623	-	hisC
2214177	+	ycgR
2216028	+	yeeF
2218403	+	yeeX
2225207	+	kdsB
2226860	+	Dda3937_03201
2236258	+	mukB
2242490	+	cueO
2244112	+	Dda3937_00011
2244850	-	Dda3937_00013
2253958	-	grxB
2254853	-	mdtH
2260467	-	argS
2265168	+	Dda3937_04572
2266972	-	yecN
2270578	+	aspS
2271808	+	yebC
2272366	+	ruvC
2278371	+	znuA
2279759	+	yebA
2282338	-	pykA
2287592	+	kdgA
2287723	-	purT
2291380	-	Dda3937_03569
2291743	-	holE
2294298	+	ftnA
2303087	-	Dda3937_03325
2306376	-	Dda3937_03327
2307231	-	Dda3937_03328
2308449	-	yeaH
2309721	-	yeaG
2313896	-	yeaD
2315052	-	gapA
2316923	+	yeaA
2317252	-	pncA
2317291	+	yeaC
2319097	-	sppA
2321867	+	ydjA
2324235	-	xthA
2331470	-	hns
2332956	+	tdk
2333398	-	adhE
2336152	-	Dda3937_04578
2339902	+	oppA
2343866	+	oppF
2348752	-	yciI
2350091	-	yciA
2351328	-	yciC
2353547	-	kdgN
2354745	-	trpA
2355532	-	trpB
2358183	-	trpD
2364466	+	rluB
2367291	+	sohB
2368265	+	Dda3937_00584
2368369	-	Dda3937_00585
2369386	-	yciN
2372840	+	topA
2374124	+	cysB
2392945	-	add
2392971	+	Dda3937_00605
2395975	-	ydgA
2406032	+	ynfK
2406138	-	ynfD
2406536	-	ynfB
2409140	+	yafE
2417994	+	Dda3937_00081
2428626	-	prtA
2430484	-	prtC
2432069	-	prtB
2438240	-	inh
2438722	-	prtG
2440556	-	ytfG
2446269	+	srfB
2448719	+	srfC
2453282	+	Dda3937_04334
2463680	+	sgaT
2465864	-	Dda3937_01631
2467506	+	Dda3937_01629
2471421	+	fnr
2472501	-	pntB
2472525	+	uspE
2476980	-	kdsA
2477007	+	ydgH
2483946	+	ispE
2485041	+	prsA
2489821	+	ychF
2490565	-	xynA
2507738	-	dspF
2514423	+	Dda3937_02944
2516325	+	hrpW
2516699	+	orfC
2517453	-	hrpK
2520662	+	Dda3937_02938
2522432	+	Dda3937_02937
2539573	-	dadA
2542767	-	fadR
2542795	+	ycgB
2545141	+	dsbB
2545860	-	ycgM
2548986	+	minD
2549207	-	rnd
2549242	+	minE
2556448	+	yoaB
2562347	-	yoaE
2567270	+	manZ
2569678	-	cspC
2572800	-	kdgF
2575335	+	kduD
2581500	+	togB
2585857	-	osmE
2585887	+	ydjN
2587360	+	nadE
2588754	-	ihfA
2592864	-	rplT
2593224	-	rpmI
2593540	-	infC
2594039	-	thrS
2596338	-	yebO
2596807	-	kdgR
2597825	-	ogl
2599982	-	htpX
2604302	-	icd
2606856	+	ymfB
2608167	+	mnmA
2610775	+	purB
2614522	-	pepT
2614547	+	ycfD
2619710	-	Dda3937_02097
2634317	-	hrpN
2635558	-	hrpV
2635906	-	hrpT
2638601	-	hrpF
2639069	-	plcA
2641824	-	orf4
2646068	-	hrpA
2647808	-	hrpY
2650235	-	hrpL
2652321	+	hrpJ
2657849	+	hrpP
2662935	-	Dda3937_00620
2668596	+	Dda3937_00625
2671068	+	Dda3937_00626
2686515	-	gabD
2694410	+	Dda3937_04146
2695520	+	Dda3937_04145
2696509	-	Dda3937_04603
2702071	-	yiaY
2704196	+	Dda3937_03795
2720489	+	Dda3937_03784
2722608	-	proQ
2733027	-	Dda3937_03777
2747868	+	Dda3937_03804
2748206	-	ydaL
2753538	+	Dda3937_03811
2773423	-	chaC
2775900	+	chaA
2792350	+	azoR
2797152	+	aer2
2805573	+	ttcA
2806995	-	mppA
2810448	+	tpx
2830008	-	Dda3937_03114
2837890	+	fabI
2841417	+	ydeP
2842276	+	Dda3937_03105
2844329	+	rnb
2845340	+	ydhF
2851772	-	yciM
2853485	-	pgpB
2855174	-	Dda3937_04040
2855203	+	ribA
2856966	-	acnA
2860909	+	gst
2861971	-	tyrS
2863367	-	pdxH
2866628	+	slyB
2866941	-	slyA
2868642	+	gloA
2869442	-	grxD
2871206	+	mepH
2871216	-	Dda3937_00096
2874403	-	ribC
2874433	+	cfa
2900112	+	pykF
2900655	+	lpp
2902053	-	sufE
2902560	-	sufS
2905865	-	sufB
2908819	+	Dda3937_00001
2913805	+	ydiK
2917882	+	ydiA
2919115	+	aroH
2928908	-	ycbW
2935837	-	pepN
2940443	+	pncB
2942006	+	asnS
2943424	+	ompF
2945039	+	Dda3937_03660
2948480	-	ycbL
2948508	+	aspC
2949882	-	ycbB
2955714	-	nlpC
2961228	-	lolE
2978345	-	ndh
2982585	-	lpoB
2983554	-	hinT
2985513	-	ptsG
2991717	-	fabF
2993048	-	acpP
2997141	-	rpmF
2997347	-	yceD
3003464	-	yneC
3003525	+	rne
3005069	+	pyrC
3006012	+	yceP
3007514	+	yceI
3009929	+	Dda3937_03560
3012350	-	opgH
3014876	-	opgG
3021816	-	Dda3937_00025
3025552	+	ycbZ
3026132	+	fabA
3031042	+	spiX
3033338	-	phoH
3033362	+	Dda3937_03415
3034666	-	fliZ
3035217	-	fliA
3036319	-	Dda3937_03419
3037858	-	Dda3937_03420
3047163	-	fliC
3050211	+	fliD
3050730	+	fliS
3051089	+	fliT
3051124	-	fliE
3055376	+	fliH
3056722	+	fliI
3057184	+	fliJ
3058522	+	fliK
3059168	+	fliL
3060142	+	fliM
3060575	+	fliN
3061780	+	fliP
3062892	-	flgL
3063880	-	flgK
3065920	-	flgJ
3068829	-	flgG
3069662	-	flgF
3070431	-	flgE
3072432	-	flgC
3072789	-	flgB
3074585	+	flgM
3075083	+	flgN
3078883	-	cheZ
3079589	-	cheY
3081096	-	cheR
3082660	-	cheD
3084485	-	cheW
3088142	-	motA
3089179	-	flhC
3089756	-	flhD
3094051	+	Dda3937_02787
3097783	+	cybC
3099451	-	pelL
3099476	+	cel5Z
3119526	-	pgsA
3121982	-	uvrY
3123618	+	yecF
3125731	-	Dda3937_03963
3125767	+	cycA
3130858	-	Dda3937_04645
3138092	-	Dda3937_02770
3140931	+	Dda3937_02765
3165515	-	Dda3937_04171
3167971	+	Dda3937_04174
3193636	-	Dda3937_01871
3198446	-	Dda3937_01867
3199226	-	Dda3937_01866
3211625	+	Dda3937_01856
3216198	+	Dda3937_01851
3229169	-	Dda3937_01841
3238600	-	fdhE
3269009	+	pab
3271891	-	nuoN
3274976	-	nuoL
3276830	-	nuoK
3277680	-	nuoI
3282067	-	nuoF
3283406	-	nuoE
3283925	-	nuoC
3285826	-	nuoB
3286536	-	nuoA
3287640	-	pecT
3291218	+	yfbQ
3291996	+	yfbR
3293935	-	yfbT
3297568	+	ackA
3299812	-	yfcD
3299837	+	pta
3302045	+	yfcG
3303167	-	hisP
3305446	-	hisJ
3307325	-	purF
3311813	-	accD
3315608	-	pdxB
3323782	-	fabB
3329361	-	Dda3937_02120
3335626	-	mepA
3336454	-	aroC
3337664	-	prmB
3339546	-	sixA
3344697	-	yfcZ
3346749	-	mqo
3346773	+	fadL
3348757	-	mlaA
3350395	-	nipE
3353141	-	avrM
3355180	-	avrL
3358528	-	ybdA
3358643	+	cbuB
3363174	+	cbuC
3373379	-	Dda3937_03039
3373659	-	cbsH
3377619	+	fct
3378855	+	cbsC
3381425	+	cbsB
3382198	+	cbsA
3382638	+	Dda3937_02430
3385544	-	Dda3937_02427
3401744	-	yfdZ
3404382	+	dat
3412476	+	Dda3937_02401
3416577	-	ganR
3419317	-	ganC
3419779	-	ganB
3421930	-	ganA
3425454	-	ganE
3428291	+	ganK
3431990	+	pelI
3439814	+	ydfH
3461035	-	cysS
3461059	+	ybcJ
3462830	-	Dda3937_01679
3464233	+	ppiB
3466733	+	purK
3469902	-	Dda3937_01686
3470553	-	Dda3937_01687
3480632	+	ppx
3481442	-	ybdQ
3484236	+	yccA
3487565	+	mgsA
3495329	+	ompA
3496664	-	yajO
3499209	+	nupC
3510450	+	baeR
3513257	-	psiE
3532619	-	Dda3937_04377
3533841	-	guaA
3535519	-	guaB
3539807	+	prt1
3540153	+	Dda3937_03711
3540396	-	der
3542005	-	yfgL
3549724	-	ndk
3551647	+	sseA
3558504	-	iscA
3558866	-	iscU
3559314	-	iscS
3560599	-	iscR
3561157	-	trmJ
3562937	+	suhB
3564246	+	Dda3937_02377
3566125	+	Dda3937_02379
3566170	-	Dda3937_02380
3570526	-	glyA
3575093	+	pelA
3576757	+	pelE
3578457	+	pelD
3581391	-	glnB
3581425	+	pemA
3586110	-	purL
3594030	-	Dda3937_03384
3602230	-	pdxJ
3604670	-	rnc
3605538	-	lepB
3610004	-	rseA
3613365	+	nadB
3615803	-	yfiD
3617425	+	ung
3617893	-	gltX
3623629	-	sbp
3630774	+	pfs
3632944	-	erpA
3636360	+	hemL
3640283	-	mrcB
3647539	+	dksA
3652736	+	panD
3655257	+	can
3662116	+	speD
3666140	+	nrdF
3669171	+	gloB
3670682	+	mltD
3677318	-	clpB
3682703	+	yfiO
3683389	+	raiA
3684877	-	tyrA
3684905	+	pheA
3686021	-	aroF
3690203	-	rplS
3691947	-	rpsP
3694807	-	luxS
3694821	+	ypjD
3695492	-	gshA
3697529	-	yqaB
3699116	-	csrA
3702860	-	recA
3707367	-	cybB
3710982	+	budC
3727875	-	Dda3937_03175
3753560	-	yafN
3754961	-	Dda3937_00951
3762453	-	Dda3937_00940
3764996	-	proA
3767473	-	crl
3771326	-	gpt
3774045	+	pepD
3776289	+	yafK
3777039	-	lpcA
3780444	-	mtrK
3783045	-	Dda3937_00923
3783076	+	Dda3937_00924
3787111	+	yafV
3807878	+	proW
3808995	+	proX
3810522	+	ygaY
3812427	+	mprA
3813765	+	emrA
3815292	-	yfiF
3815314	+	emrB
3822430	+	pssA
3833573	+	metQ
3836605	-	rpoS
3836628	+	proS
3837669	-	nlpD
3843202	-	cysC
3843860	-	cysN
3848069	-	cysH
3848853	-	cysI
3860081	+	meh
3866685	-	eno
3868085	-	pyrG
3870986	-	relA
3890001	+	Dda3937_00183
3890512	+	Dda3937_00182
3891009	+	Dda3937_00181
3901912	+	cca
3904056	+	plsY
3906573	-	ytfP
3906598	+	ppa
3913559	+	msrA
3915120	-	ytfK
3915148	+	ytfL
3915763	-	cysQ
3918931	+	cpdB
3920533	-	fklB
3922209	+	ytfB
3922544	-	rplI
3923000	-	rpsR
3923301	-	priB
3923622	-	rpsF
3928028	-	rlmB
3928872	-	rnr
3933869	+	Dda3937_02606
3940819	+	yggT
3943021	-	elaA
3943096	+	ecnA
3957138	-	Dda3937_04395
3964938	+	ascG
3977364	+	dusA
3979852	-	qor
3983620	+	alr
3988216	+	Dda3937_03450
3990327	+	tyrB
3991571	-	Dda3937_03453
4001539	-	Dda3937_03462
4013308	-	yddH
4013340	+	ssb
4051028	-	Dda3937_03086
4053191	+	Dda3937_03087
4054952	+	Dda3937_04298
4076976	-	acnB
4084470	+	Dda3937_03093
4087181	-	lpd
4088875	-	aceF
4093549	-	pdhR
4096399	+	aroP
4100261	+	nadC
4107019	-	secA
4109779	-	secM
4110857	-	lpxC
4111863	-	ftsZ
4115348	-	murC
4129392	+	ygaW
4130838	-	ilvH
4135635	+	leuL
4140478	+	leuD
4140516	-	Dda3937_01354
4149208	+	Dda3937_01360
4151260	+	ilvN
4171377	+	surA
4173599	+	apaG
4175982	-	folA
4178663	-	carB
4183589	-	dapB
4185644	-	ispH
4186574	-	fkpB
4192129	+	rpsT
4194421	-	dnaJ
4195643	-	dnaK
4202277	-	talB
4204430	+	yaaA
4204433	-	thrC
4211662	+	arcA
4213297	+	rob
4219175	+	ettA
4223524	-	serA
4225081	-	rpiA
4226925	+	argP
4229715	-	fbaA
4230964	-	pgk
4232206	-	epd
4233558	-	tktA
4235925	-	Dda3937_00417
4237359	-	speA
4241373	+	metK
4244647	+	gshB
4245710	-	fbp
4245743	+	yqgF
4248392	-	purA
4248412	+	mpl
4250053	-	hflC
4253731	-	hfq
4254199	-	miaA
4268104	+	gmd
4270582	+	fcl
4271810	+	wbeA
4273006	+	Dda3937_00449
4284275	-	ohrR
4290875	-	Dda3937_02184
4309790	+	Dda3937_02169
4309815	-	Dda3937_02168
4338163	+	frdD
4338879	-	Dda3937_02142
4339420	-	efp
4341111	-	yjeI
4342975	+	Dda3937_02137
4342983	-	pgi
4361176	-	metA
4369694	-	tsaC
4370837	-	smg
4373192	+	def
4374107	+	fmt
4376891	+	trkA
4377455	+	mscL
4378152	-	rplQ
4378603	-	rpoA
4379589	-	rpsD
4380246	-	rpsK
4380679	-	rpsM
4381140	-	rpmJ
4381253	-	secY
4383091	-	rpmD
4383217	-	rpsE
4383770	-	rplR
4384143	-	rplF
4384669	-	rpsH
4385137	-	rpsN
4385459	-	rplE
4385950	-	rplX
4386314	-	rplN
4386846	-	rpsQ
4387075	-	rpmC
4387676	-	rpsC
4388435	-	rplV
4388749	-	rpsS
4389129	-	rplB
4389905	-	rplW
4390220	-	rplD
4391474	-	rpsJ
4392150	-	bfr
4392611	-	bfd
4393020	-	tufA
4394225	-	fusA
4396430	-	rpsG
4396962	-	rpsL
4398559	-	yheO
4403046	-	fkpA
4410720	-	slyD
4419180	-	yhfA
4420686	-	argD
4420711	+	crp
4435053	+	pelB
4436687	+	pelC
4438257	-	ppiA
4440547	-	trpS
4442224	-	rpe
4443961	-	damX
4445165	-	aroB
4457169	+	yrfF
4461969	+	pck
4469382	+	yhgF
4470118	+	Dda3937_00351
4472624	+	nfuA
4500098	-	Dda3937_00328
4501374	-	asd
4508015	-	yhhW
4519496	+	rhtB
4520768	-	rhtC
4530824	-	yigB
4534026	-	yifL
4534684	-	cyaA
4534710	+	cyaY
4541763	+	hemY
4542298	-	Dda3937_00289
4545047	-	Dda3937_00286
4546354	-	Dda3937_00284
4553009	-	Dda3937_00279
4567037	-	rho
4568692	-	trxA
4570554	+	rhlB
4572065	+	gppA
4578454	+	pehX
4580984	+	ppiC
4586867	+	putP
4587309	-	ilvC
4590724	+	Dda3937_00254
4591465	-	ilvA
4593058	-	ilvD
4594985	-	ilvE
4601410	-	yifE
4611388	-	pepQ
4619496	-	fre
4620279	-	ubiD
4622486	-	Dda3937_02069
4626061	-	ubiB
4628339	-	ubiE
4630980	-	argH
4632417	-	argB
4635723	+	argE
4638653	+	ppc
4639729	-	udp
4641731	+	ysgA
4641743	-	metE
4647940	-	gpsA
4648906	-	secB
4668714	-	rpmG
4668888	-	rpmB
4672047	+	dut
4672689	-	pyrE
4673467	-	rph
4687848	+	Dda3937_03245
4696887	+	Dda3937_03237
4697880	+	yicC
4702123	+	Dda3937_03231
4707024	-	ycfR
4721195	+	vfmQ
4722353	+	vfmR
4726097	+	vfmV
4727906	+	Dda3937_00960
4729860	-	vfmH
4735920	+	vfmE
4749158	-	argG
4749186	+	pecS
4753055	+	tpfX
4763356	-	aldB
4767041	+	sodA
4769361	+	Dda3937_00992
4771286	-	mtlA
4773642	-	yiaF
4791953	-	glyS
4794042	-	glyQ
4810291	-	glk
4827705	+	Dda3937_01041
4837331	-	gor
4845708	-	gyrB
4849384	-	dnaN
4852825	+	rpmH
4855043	+	yidC
4861631	+	Dda3937_01069
4862917	+	Dda3937_01071
4872775	-	Dda3937_01082
4877718	+	Dda3937_01086
4878769	+	yieE
4878781	-	yieG
4881187	+	yieH
4882613	-	Dda3937_01092
4883726	-	phoU
4887374	-	pstS
4892003	+	Dda3937_01100
4906068	-	glmS
4908148	-	glmU
4912272	-	atpC
4912744	-	atpD
4914158	-	atpG
4915089	-	atpA
4917182	-	atpF
4917700	-	atpE
4917974	-	atpB
4920515	-	mnmG
